# Supplementary material for: Membrane potential drives the exit from pluripotency and cell fate commitment via calcium and mTOR
Source: Nat Commun. 2022 Nov 5;13:6681. doi: 10.1038/s41467-022-34363-w (PMC9637099; doi:10.1038/s41467-022-34363-w)
Supplement: Supplementary file 4 — Supplementary Data 1 [file 41467_2022_34363_MOESM4_ESM.xlsx]

## Sheet: GeneSetEnrichments
Direction	Cluster	GeneSetLibrary	Rank	Term	pvalue	zscore	Combined	padj	NumGenes	Genes
Activated	1	KEGG_2019_Human	1	Progesterone-mediated oocyte maturation	4.58908e-06	3.47487	42.7125	0.00130789	22	MAP2K1, PLK1, PDE3B, ARAF, BRAF, PIK3CB, KIF22, PKMYT1, CDC25A, AURKA, GNAI2, MOS, CCNB2, CCNB1, CDC23, ADCY9, CDC27, RPS6KA1, RAF1, CPEB3, CPEB2, ANAPC1
Activated	1	KEGG_2019_Human	2	Autophagy	1.21431e-05	2.95364	33.4315	0.00173039	25	PRKAA1, MTMR14, IRS4, PIK3CB, RPTOR, STK11, RB1CC1, CTSD, MAP2K1, DAPK1, ATG9B, BNIP3, ATG9A, DAPK3, EIF2AK3, TSC2, ATG13, RAB33B, TRAF6, ATG2A, ATG4B, PIK3C3, RAF1, ATG2B, ATG4D
Activated	1	KEGG_2019_Human	3	Insulin signaling pathway	4.0509e-05	2.71496	27.4591	0.00359869	25	PRKAA1, PDE3B, ARAF, IRS4, CBLB, PIK3CB, ACACB, PTPRF, HK2, CRKL, RPTOR, SREBF1, PTPN1, PRKCI, MAP2K1, INSR, TSC2, PHKA1, BRAF, SORBS1, PPP1R3C, PPP1R3B, RAPGEF1, RAF1, RHOQ
Activated	1	KEGG_2019_Human	4	Fc gamma R-mediated phagocytosis	5.0508e-05	3.20394	31.6978	0.00359869	19	PLA2G4F, MAP2K1, MYO10, PRKCB, PRKCE, ASAP1, PIK3CB, GAB2, ASAP2, CRKL, VAV2, DNM2, PLD2, PAK1, BIN1, PLCG1, RAF1, WASF1, WASF2
Activated	1	KEGG_2019_Human	5	Ubiquitin mediated proteolysis	0.000293929	2.45043	19.9273	0.0163854	23	PIAS3, UBE2D4, FBXW8, UBE2C, HUWE1, SYVN1, KEAP1, NEDD4L, CBLB, UBE3B, PIAS2, DDB2, DDB1, UBOX5, CDC23, HERC2, HERC1, TRAF6, CDC27, UBR5, BIRC6, STUB1, ANAPC1
Activated	1	KEGG_2019_Human	6	Glycosylphosphatidylinositol (GPI)-anchor biosynthesis	0.000389309	5.68931	44.6675	0.0163854	8	PIGS, PIGU, PIGT, PIGO, PIGQ, PIGA, PIGV, PIGX
Activated	1	KEGG_2019_Human	7	Non-small cell lung cancer	0.00040245	3.26159	25.4989	0.0163854	14	STAT5B, MAP2K1, PRKCB, STAT3, ARAF, BRAF, PIK3CB, DDB2, CASP9, RXRA, CDK4, E2F1, PLCG1, RAF1
Activated	1	KEGG_2019_Human	8	Endocytosis	0.00051303	1.97049	14.9268	0.0166868	34	VPS4A, NEDD4L, AGAP1, CBLB, AP2A1, ASAP1, ARRB2, ASAP2, PLD2, PARD6B, GRK5, CLTCL1, RAB11FIP2, GIT1, CYTH1, RAB11FIP5, ARFGEF1, ARFGEF2, PRKCI, IQSEC1, IST1, GBF1, EPS15L1, AP2B1, VPS37B, ARAP1, DNM2, BIN1, PARD3, TRAF6, STAM2, FGFR3, CHMP7, FOLR1
Activated	1	KEGG_2019_Human	9	Insulin resistance	0.000526953	2.58956	19.547	0.0166868	19	MLXIP, SREBF1, PTPN1, CPT1A, PRKAA1, PRKCB, PRKCE, INSR, NR1H2, STAT3, PIK3CB, ACACB, PTPRF, RELA, PPP1R3C, PPP1R3B, CREB3L2, RPS6KA1, PPARA
Activated	1	KEGG_2019_Human	10	ErbB signaling pathway	0.000660611	2.81026	20.5777	0.0188274	16	STAT5B, MAP2K1, PRKCB, ARAF, GAB1, CBLB, BRAF, PIK3CB, PTK2, CRKL, PAK1, ABL2, PLCG1, RAF1, MAP2K7, NCK1
Activated	1	KEGG_2019_Human	11	Glycerophospholipid metabolism	0.00105857	2.57549	17.6443	0.0224181	17	ACHE, PLA2G4F, LPGAT1, PCYT1A, MBOAT7, TAZ, LCLAT1, DGKZ, CRLS1, PLD2, PTDSS2, PTDSS1, GPAT4, LPCAT4, GPD2, GPAT2, CDIPT
Activated	1	KEGG_2019_Human	12	Parathyroid hormone synthesis, secretion and action	0.00111901	2.47964	16.8499	0.0224181	18	MAP2K1, PRKCB, ARAF, ITPR2, BRAF, ARRB2, PLD2, LRP6, GNAI2, SLC9A3R1, ADCY9, MMP24, RXRA, MMP15, CREB3L2, RAF1, MEF2D, FGFR1
Activated	1	KEGG_2019_Human	13	Cell cycle	0.00118686	2.33233	15.7116	0.0224181	20	CDKN2D, CREBBP, PLK1, BUB1B, CDC6, PKMYT1, CDC25A, CCNB2, ORC4, CCNB1, CDC23, WEE2, ESPL1, CCNE1, CDK4, CDC27, E2F1, ATM, E2F5, ANAPC1
Activated	1	KEGG_2019_Human	14	Thyroid hormone signaling pathway	0.00129074	2.37495	15.7995	0.0224181	19	MAP2K1, CREBBP, PRKCB, NCOA3, TSC2, PIK3CB, MED16, MED27, SLC9A1, MED12, CASP9, MED14, MED24, NCOR1, RXRA, SIN3A, PLCG1, RAF1, PLCD1
Activated	1	KEGG_2019_Human	15	mTOR signaling pathway	0.00130054	2.16372	14.3779	0.0224181	23	ATP6V1A, MAP2K1, PRKAA1, PRKCB, STRADA, INSR, WNT5A, TSC2, BRAF, PIK3CB, WDR24, TTI1, LRP6, RPTOR, FLCN, STK11, CLIP1, RPS6KA1, ATP6V1B2, RICTOR, RAF1, DEPDC5, TELO2
Activated	1	KEGG_2019_Human	16	Inositol phosphate metabolism	0.00133299	2.82548	18.7056	0.0224181	14	IPPK, MTMR14, PIK3CB, PIK3C2A, MTMR6, MINPP1, INPP5F, SYNJ1, IMPA2, PI4KA, PIK3C3, PLCG1, CDIPT, PLCD1
Activated	1	KEGG_2019_Human	17	Phosphatidylinositol signaling system	0.00133722	2.5124	16.625	0.0224181	17	IPPK, PRKCB, MTMR14, ITPR2, PIK3CB, PIK3C2A, DGKZ, MTMR6, INPP5F, SYNJ1, IMPA2, PI4KA, PIK3C3, PLCG1, IP6K1, CDIPT, PLCD1
Activated	1	KEGG_2019_Human	18	Axon guidance	0.00142527	2.03682	13.3481	0.0225668	26	ROCK1, ILK, PIK3CB, GNAI2, EFNB1, PPP3CB, PARD6B, PAK1, PPP3CC, DPYSL5, PLXNA1, PLCG1, SRGAP2, EPHB1, NEO1, EPHB4, PLXNA3, NCK1, TRPC6, WNT5A, L1CAM, PTK2, CDK5, PARD3, PLXNB3, RAF1
Activated	1	KEGG_2019_Human	19	Renal cell carcinoma	0.00203197	2.80983	17.4174	0.0290208	13	MAP2K1, CREBBP, TFE3, PRCC, ARAF, GAB1, BRAF, PIK3CB, CRKL, FLCN, PAK1, RAPGEF1, RAF1
Activated	1	KEGG_2019_Human	20	Glycerolipid metabolism	0.00203655	2.96339	18.3627	0.0290208	12	DGAT2, TKFC, ALDH2, DGAT1, GPAT4, AGK, LIPG, PNPLA3, GPAT2, LCLAT1, DGKZ, GLA
Activated	1	KEGG_2019_Human	21	Oocyte meiosis	0.0031193	2.17224	12.5341	0.0423333	19	MAP2K1, PLK1, ITPR2, PKMYT1, AURKA, MOS, CCNB2, CCNB1, PPP3CB, CDC23, ADCY9, PPP3CC, ESPL1, CCNE1, CDC27, RPS6KA1, CPEB3, CPEB2, ANAPC1
Activated	1	KEGG_2019_Human	22	Bladder cancer	0.0033287	3.39971	19.3959	0.0431218	9	MAP2K1, DAPK1, CDK4, DAPK3, ARAF, E2F1, BRAF, RAF1, FGFR3
Activated	1	KEGG_2019_Human	23	Peroxisome	0.00405807	2.45574	13.5239	0.0502848	14	PEX16, PECR, ECH1, PEX11B, MPV17L2, CROT, ACSL3, PEX5, PXMP4, FAR1, ACOX3, ACAA1, ABCD1, CRAT
Activated	1	KEGG_2019_Human	24	Long-term potentiation	0.00458433	2.63925	14.2127	0.0544389	12	PPP3CB, MAP2K1, CREBBP, PPP3CC, PRKCB, RPS6KA1, ARAF, ITPR2, BRAF, CACNA1C, RAF1, GRIN1
Activated	1	KEGG_2019_Human	25	Cellular senescence	0.00542087	1.93244	10.0825	0.0600176	22	MAP2K1, TSC2, ITPR2, PIK3CB, LIN9, FOXM1, CDC25A, RELA, CCNB2, CCNB1, PPP3CB, PPP3CC, RBBP4, CCNE1, CDK4, TRPV4, E2F1, ATM, MYBL2, RAD1, RAF1, E2F5
Activated	1	KEGG_2019_Human	26	Fatty acid degradation	0.00547529	3.1078	16.1839	0.0600176	9	HADHB, HADHA, CPT1A, ALDH2, ACSL3, ACOX3, ACAA1, ACADSB, ACSBG2
Activated	1	KEGG_2019_Human	27	Adipocytokine signaling pathway	0.00585142	2.54637	13.0911	0.0617649	12	STK11, CPT1A, PRKAA1, RXRA, STAT3, IRS4, ACSL3, PPARA, NFKBIE, ACSBG2, ACACB, RELA
Activated	1	KEGG_2019_Human	28	Citrate cycle (TCA cycle)	0.00653607	3.67589	18.4913	0.0665278	7	ACLY, MDH1, MDH2, IDH3G, OGDH, DLST, SDHC
Activated	1	KEGG_2019_Human	29	p53 signaling pathway	0.00825533	2.41866	11.6021	0.08113	12	CASP9, CCNB2, CCNB1, TP53I3, SESN3, RRM2B, CCNE1, CDK4, EI24, TSC2, ATM, DDB2
Activated	1	KEGG_2019_Human	30	Sphingolipid metabolism	0.00856073	2.86198	13.6247	0.0813269	9	CERS3, GALC, NEU3, CERS5, SMPD4, DEGS1, GLA, SGPP1, CERS2
Activated	1	KEGG_2019_Human	31	Sphingolipid signaling pathway	0.00931057	2.01758	9.43542	0.0834216	17	CERS3, MAP2K1, CERS5, ABCC1, ROCK1, PRKCB, PRKCE, PIK3CB, GAB2, RELA, SGPP1, PLD2, GNAI2, DEGS1, RAF1, CTSD, CERS2
Activated	1	KEGG_2019_Human	32	Valine, leucine and isoleucine degradation	0.00983702	2.78845	12.8871	0.0834216	9	MCCC2, HADHB, HADHA, ALDH2, OXCT1, ACAA1, ACADSB, HIBCH, BCAT2
Activated	1	KEGG_2019_Human	33	T cell receptor signaling pathway	0.00996418	2.11048	9.72668	0.0834216	15	MAP2K1, CBLB, PIK3CB, RELA, VAV2, PPP3CB, PAK1, PPP3CC, CDK4, MAP3K8, PLCG1, RAF1, MAP2K7, NFKBIE, NCK1
Activated	1	KEGG_2019_Human	34	Mitophagy	0.00998884	2.46263	11.3436	0.0834216	11	BNIP3L, RHOT1, ATG9B, BNIP3, ATG9A, TFE3, TAX1BP1, E2F1, EIF2AK3, TBC1D17, RELA
Activated	1	KEGG_2019_Human	35	Bacterial invasion of epithelial cells	0.0102448	2.34038	10.7213	0.0834216	12	CTTN, CLTCL1, GAB1, ILK, PIK3CB, ITGA5, WASF1, WASF2, PTK2, CRKL, DNM2, CD2AP
Activated	1	KEGG_2019_Human	36	Longevity regulating pathway	0.0108782	2.0861	9.43127	0.086119	15	PRKAA1, INSR, IRS4, EHMT1, TSC2, PIK3CB, ATG13, RELA, RPTOR, STK11, ADCY9, SESN3, RB1CC1, CREB3L2, APPL1
Activated	1	KEGG_2019_Human	37	Chronic myeloid leukemia	0.0125861	2.267	9.91849	0.0965903	12	STAT5B, MAP2K1, CDK4, ARAF, E2F1, BRAF, PIK3CB, GAB2, RAF1, RELA, CRKL, DDB2
Activated	1	KEGG_2019_Human	38	Hepatitis B	0.0132652	1.79107	7.7421	0.0965903	21	STAT5B, MAP2K1, CREBBP, PRKCB, STAT3, ARAF, BRAF, PIK3CB, TYK2, RELA, DDB2, CASP9, DDB1, CCNE1, TRAF6, CREB3L2, E2F1, BIRC5, FADD, RAF1, MAP2K7
Activated	1	KEGG_2019_Human	39	Lysine degradation	0.0135565	2.46625	10.6071	0.0965903	10	HADHA, SETD2, ALDH2, SETDB1, KMT5C, KMT2C, KMT2B, EHMT1, DLST, COLGALT1
Activated	1	KEGG_2019_Human	40	VEGF signaling pathway	0.0135565	2.46625	10.6071	0.0965903	10	CASP9, PPP3CB, PLA2G4F, MAP2K1, PPP3CC, PRKCB, PIK3CB, PLCG1, RAF1, PTK2
Activated	1	KEGG_2019_Human	41	RNA degradation	0.0168392	2.16514	8.84253	0.117053	12	PAN2, DDX6, EXOSC6, EXOSC5, CNOT6L, PAN3, DIS3L, TOB2, DCP1A, TOB1, EDC3, DCP1B
Activated	1	KEGG_2019_Human	42	Signaling pathways regulating pluripotency of stem cells	0.0197861	1.80014	7.06154	0.133286	18	SMAD1, MAP2K1, ZFHX3, SETDB1, PCGF2, WNT5A, STAT3, LIFR, PIK3CB, ACVR1B, ACVR2B, POU5F1, ACVR2A, ACVR1C, KAT6A, RAF1, FGFR3, FGFR1
Activated	1	KEGG_2019_Human	43	Tight junction	0.0204754	1.70627	6.63489	0.133286	21	PRKCI, PRKAA1, ROCK1, PRKCE, NEDD4L, SCRIB, CLDN6, TJP1, TIAM1, SLC9A3R1, TUBA3E, STK11, PARD6B, DLG3, CTTN, CDK4, PARD3, AMOTL1, MAP2K7, LLGL1, CGNL1
Activated	1	KEGG_2019_Human	44	Human immunodeficiency virus 1 infection	0.0209251	1.61943	6.26201	0.133286	25	ITPR2, PIK3CB, RELA, CRKL, GNAI2, CASP9, CCNB2, GNG10, PPP3CB, PAK1, CCNB1, PPP3CC, PLCG1, FADD, MAP2K7, MAP2K1, PRKCB, PTK2, TAPBP, DDB1, WEE2, TRAF6, GNB4, ATM, RAF1
Activated	1	KEGG_2019_Human	45	AMPK signaling pathway	0.0210452	1.86095	7.18529	0.133286	16	SREBF1, CPT1A, PFKFB4, PRKAA1, PFKFB3, STRADA, INSR, IRS4, TSC2, PIK3CB, HMGCR, ACACB, RPTOR, STK11, RAB14, CREB3L2
Activated	1	KEGG_2019_Human	46	Type II diabetes mellitus	0.0224082	2.54232	9.65656	0.138834	8	INSR, PRKCE, IRS4, PIK3CB, CACNA1C, CACNA1E, HK2, CACNA1G
Activated	1	KEGG_2019_Human	47	FoxO signaling pathway	0.0241948	1.78824	6.65514	0.146264	17	CDKN2D, MAP2K1, CREBBP, PRKAA1, INSR, BNIP3, PLK1, STAT3, ARAF, IRS4, BRAF, PIK3CB, CCNB2, STK11, CCNB1, ATM, RAF1
Activated	1	KEGG_2019_Human	48	PPAR signaling pathway	0.0249555	2.1098	7.78655	0.146264	11	CPT1A, RXRA, FABP4, ILK, PLIN2, ACSL3, ACOX3, SORBS1, ACAA1, PPARA, ACSBG2
Activated	1	KEGG_2019_Human	49	Lysosome	0.0259225	1.80848	6.60573	0.146264	16	ABCA2, SLC11A2, LIPA, MFSD8, GALC, GGA1, GGA3, NAGLU, GM2A, NPC1, CLTCL1, DNASE2, CTSD, GLA, CTSC, ATP6V0A1
Activated	1	KEGG_2019_Human	50	Sulfur metabolism	0.0266322	6.02874	21.858	0.146264	3	MPST, ETHE1, SUOX
Activated	1	KEGG_2019_Human	51	Pyruvate metabolism	0.0271026	2.64076	9.52819	0.146264	7	ACSS2, ALDH2, MDH1, MDH2, ME3, ME2, ACACB
Activated	1	KEGG_2019_Human	52	Pancreatic cancer	0.0272907	2.07672	7.4787	0.146264	11	CASP9, MAP2K1, CDK4, STAT3, ARAF, E2F1, BRAF, PIK3CB, RAF1, RELA, DDB2
Activated	1	KEGG_2019_Human	53	Mismatch repair	0.0277239	3.3515	12.0167	0.146264	5	POLD3, RFC3, RFC2, POLD1, PMS2
Activated	1	KEGG_2019_Human	54	Protein processing in endoplasmic reticulum	0.027889	1.66911	5.97462	0.146264	20	EDEM3, MBTPS1, SEC23A, UBE2D4, WFS1, PRKCSH, EDEM1, EDEM2, EIF2AK3, SYVN1, RNF5, DNAJB2, LMAN1, GANAB, NPLOC4, MAN1A2, STUB1, MAP2K7, UGGT1, SEC31B
Activated	1	KEGG_2019_Human	55	Circadian rhythm	0.0282264	2.89649	10.3332	0.146264	6	PER2, PRKAA1, CRY2, CRY1, NR1D1, CLOCK
Activated	1	KEGG_2019_Human	56	Epithelial cell signaling in Helicobacter pylori infection	0.0337962	2.08254	7.05441	0.169541	10	ATP6V1A, TJP1, ADAM17, PAK1, ATP6V1B2, CSK, PLCG1, GIT1, RELA, ATP6V0A1
Activated	1	KEGG_2019_Human	57	Prostate cancer	0.0339159	1.87037	6.32909	0.169541	13	MAP2K1, CREBBP, INSRR, ARAF, BRAF, PIK3CB, RELA, CASP9, CCNE1, CREB3L2, E2F1, RAF1, FGFR1
Activated	1	KEGG_2019_Human	58	Chemokine signaling pathway	0.0345206	1.58477	5.33464	0.169541	22	STAT5B, MAP2K1, GSK3A, ROCK1, PRKCB, STAT3, BRAF, PIK3CB, ARRB2, PTK2, RELA, CRKL, VAV2, GNAI2, TIAM1, GNG10, PAK1, ADCY9, GRK5, PARD3, GNB4, RAF1
Activated	1	KEGG_2019_Human	59	Proteoglycans in cancer	0.0350979	1.5639	5.23847	0.169541	23	MAP2K1, ROCK1, PRKCB, STAT3, WNT5A, ARAF, GAB1, ITPR2, BRAF, PIK3CB, PTK2, VAV2, SLC9A1, TIAM1, PAK1, CTTN, FLNA, DROSHA, FLNB, PLCG1, ITGA5, RAF1, FGFR1
Activated	1	KEGG_2019_Human	60	Neurotrophin signaling pathway	0.0386942	1.74349	5.66995	0.179967	15	MAP2K1, GAB1, BRAF, PIK3CB, RELA, CRKL, ARHGDIA, TRAF6, RPS6KA1, RAPGEF1, PLCG1, RAF1, MAP2K7, NFKBIE, MAP2K5
Activated	1	KEGG_2019_Human	61	Regulation of actin cytoskeleton	0.0390543	1.52884	4.95772	0.179967	24	MAP2K1, ROCK1, CHRM4, INSRR, ARAF, BRAF, PIK3CB, IQGAP3, PTK2, ARHGAP35, CRKL, VAV2, SLC9A1, FGD3, MOS, TIAM1, PAK1, ITGA5, RAF1, WASF1, FGFR3, WASF2, GIT1, FGFR1
Activated	1	KEGG_2019_Human	62	Choline metabolism in cancer	0.0391506	1.82667	5.91904	0.179967	13	MAP2K1, PLA2G4F, PCYT1A, PRKCB, SLC44A2, TSC2, PIK3CB, DGKZ, PLD2, PLCG1, RAF1, WASF1, WASF2
Activated	1	KEGG_2019_Human	63	Adherens junction	0.0474446	1.94776	5.93715	0.21463	10	TJP1, PTPN1, CREBBP, PARD3, INSR, SORBS1, WASF1, WASF2, PTPRF, FGFR1
Activated	1	KEGG_2019_Human	64	Hepatitis C	0.0507881	1.58852	4.73393	0.226166	18	IFNAR2, MAP2K1, STAT3, ARAF, EIF2AK3, BRAF, PIK3CB, TYK2, RELA, CLDN6, CASP9, RXRA, CDK4, TRAF6, E2F1, FADD, RAF1, PPARA
Activated	1	KEGG_2019_Human	65	Glutamatergic synapse	0.0536752	1.69161	4.94761	0.235345	14	PLA2G4F, PRKCB, ITPR2, CACNA1C, PLD2, GNAI2, GRIN1, GNG10, PPP3CB, ADCY9, PPP3CC, GRM7, GNB4, SHANK3
Activated	1	KEGG_2019_Human	66	Glioma	0.0598252	1.85756	5.2315	0.257473	10	MAP2K1, PRKCB, CDK4, ARAF, E2F1, BRAF, PIK3CB, PLCG1, RAF1, DDB2
Activated	1	KEGG_2019_Human	67	Thyroid cancer	0.0605288	2.33512	6.54916	0.257473	6	MAP2K1, RXRA, TPR, CCDC6, BRAF, DDB2
Activated	1	KEGG_2019_Human	68	Acute myeloid leukemia	0.0640069	1.90602	5.23921	0.268264	9	PER2, STAT5B, MAP2K1, STAT3, ARAF, BRAF, PIK3CB, RAF1, RELA
Activated	1	KEGG_2019_Human	69	Cysteine and methionine metabolism	0.0655252	2.11169	5.75503	0.270647	7	MPST, MAT2A, MDH1, MDH2, GOT2, APIP, BCAT2
Activated	1	KEGG_2019_Human	70	MAPK signaling pathway	0.0691493	1.37001	3.65996	0.281536	30	ARAF, CACNA1C, ARRB2, ECSIT, CACNA1E, DUSP16, RELA, CRKL, CACNA1G, PPP3CB, PAK1, PPP3CC, RPS6KA1, FLNA, FLNB, MAP3K8, MAP2K7, MAP4K3, MAP2K5, MAP2K1, PLA2G4F, PRKCB, INSR, BRAF, CACNB2, NR4A1, TRAF6, RAF1, FGFR3, FGFR1
Activated	1	KEGG_2019_Human	71	Vitamin B6 metabolism	0.0716632	6.02546	15.8818	0.285502	2	PDXK, PNPO
Activated	1	KEGG_2019_Human	72	Fatty acid biosynthesis	0.0721269	3.61646	9.50886	0.285502	3	ACSL3, ACACB, ACSBG2
Activated	1	KEGG_2019_Human	73	Endometrial cancer	0.073963	1.9309	5.02844	0.28876	8	CASP9, MAP2K1, ARAF, ILK, BRAF, PIK3CB, RAF1, DDB2
Activated	1	KEGG_2019_Human	74	Kaposi sarcoma-associated herpesvirus infection	0.0785315	1.45629	3.70517	0.298594	20	IFNAR2, MAP2K1, CREBBP, STAT3, ITPR2, PIK3CB, TYK2, RELA, CASP9, GNG10, PPP3CB, PPP3CC, CDK4, GNB4, E2F1, PIK3C3, PLCG1, FADD, RAF1, MAP2K7
Activated	1	KEGG_2019_Human	75	Arginine and proline metabolism	0.0785774	2.01091	5.11511	0.298594	7	ALDH4A1, ALDH2, GOT2, CKB, ALDH18A1, SAT1, L3HYPDH
Activated	1	KEGG_2019_Human	76	Other types of O-glycan biosynthesis	0.0832735	2.67945	6.6601	0.312275	4	LFNG, EOGT, GXYLT2, COLGALT1
Activated	1	KEGG_2019_Human	77	Vibrio cholerae infection	0.08563	1.96404	4.82707	0.315161	7	ATP6V1A, TJP1, ADCY9, KCNQ1, ATP6V1B2, PLCG1, ATP6V0A1
Activated	1	KEGG_2019_Human	78	Long-term depression	0.0865367	1.85644	4.54305	0.315161	8	PLA2G4F, MAP2K1, PRKCB, ARAF, ITPR2, BRAF, RAF1, GNAI2
Activated	1	KEGG_2019_Human	79	Cholinergic synapse	0.0873605	1.58569	3.86545	0.315161	13	ACHE, MAP2K1, PRKCB, CHRM4, ITPR2, CACNA1C, PIK3CB, GNAI2, GNG10, ADCY9, KCNQ1, CREB3L2, GNB4
Activated	1	KEGG_2019_Human	80	Homologous recombination	0.0907145	2.0678	4.9628	0.319961	6	BABAM1, POLD3, TOP3B, POLD1, TOP3A, ATM
Activated	1	KEGG_2019_Human	81	cAMP signaling pathway	0.0909363	1.39958	3.35563	0.319961	22	CREBBP, MAP2K1, ROCK1, GIPR, PDE3B, BRAF, CACNA1C, PIK3CB, RELA, VAV2, GNAI2, GRIN1, SLC9A1, PLD2, TIAM1, PAK1, ADCY9, CREB3L2, ACOX3, PPARA, RAF1, HCN2
Activated	1	KEGG_2019_Human	82	B cell receptor signaling pathway	0.0922297	1.75184	4.17545	0.320554	9	PPP3CB, MAP2K1, PPP3CC, PRKCB, PIK3CB, RAF1, NFKBIE, RELA, VAV2
Activated	1	KEGG_2019_Human	83	Glucagon signaling pathway	0.0956703	1.59203	3.73626	0.328441	12	CPT1A, CREBBP, PPP3CB, PRKAA1, PPP3CC, PGAM1, CREB3L2, PDE3B, ITPR2, PHKA1, PPARA, ACACB
Activated	1	KEGG_2019_Human	84	Human cytomegalovirus infection	0.0968035	1.37628	3.21372	0.328441	23	MAP2K1, ROCK1, PRKCB, STAT3, TSC2, ITPR2, PIK3CB, PTK2, RELA, CRKL, GNAI2, TAPBP, CASP9, GNG10, PPP3CB, ADCY9, PPP3CC, CDK4, CREB3L2, GNB4, E2F1, FADD, RAF1
Activated	1	KEGG_2019_Human	85	Melanoma	0.0986275	1.72393	3.99333	0.330692	9	MAP2K1, CDK4, ARAF, E2F1, BRAF, PIK3CB, RAF1, DDB2, FGFR1
Activated	1	KEGG_2019_Human	86	Human papillomavirus infection	0.101122	1.29889	2.97631	0.335112	32	ATP6V1A, MAML1, PIK3CB, RELA, LFNG, SLC9A3R1, PARD6B, RELN, CREB3L2, E2F1, FADD, ATP6V0A1, IFNAR2, PRKCI, CREBBP, MAP2K1, WNT5A, TSC2, SCRIB, TYK2, PTK2, DLG3, CCNE1, CDK4, PARD3, TADA3, ATP6V1B2, ATM, COL9A2, ITGA5, RAF1, LLGL1
Activated	1	KEGG_2019_Human	87	Apelin signaling pathway	0.103089	1.4848	3.37371	0.337705	15	HDAC4, HDAC5, MAP2K1, PRKAA1, PRKCE, PDE3B, ITPR2, SLC9A1, GNAI2, GNG10, ADCY9, GNB4, PIK3C3, RAF1, MEF2D
Activated	1	KEGG_2019_Human	88	Fructose and mannose metabolism	0.104705	2.15337	4.85931	0.339102	5	PFKFB4, PFKFB3, TKFC, FUK, HK2
Activated	1	KEGG_2019_Human	89	Glycosaminoglycan biosynthesis	0.108862	1.83565	4.07088	0.348603	7	NDST2, EXT1, GLCE, XYLT2, B3GALT6, CHST14, HS6ST1
Activated	1	KEGG_2019_Human	90	Rap1 signaling pathway	0.110859	1.37154	3.01669	0.351055	21	PRKCI, MAP2K1, PRKCB, INSR, BRAF, PIK3CB, RAP1GAP, CRKL, VAV2, GNAI2, GRIN1, TIAM1, PARD6B, ADCY9, PARD3, RAPGEF1, PRKD1, PLCG1, RAF1, FGFR3, FGFR1
Activated	1	KEGG_2019_Human	91	Human T-cell leukemia virus 1 infection	0.117246	1.34933	2.89227	0.3672	22	STAT5B, VAC14, CREBBP, MAP2K1, RANBP3, TRRAP, BUB1B, PIK3CB, RELA, CCNB2, PPP3CB, CDC23, ADCY9, PPP3CC, ESPL1, CCNE1, CDK4, CREB3L2, CDC27, E2F1, ATM, ANAPC1
Activated	1	KEGG_2019_Human	92	Sulfur relay system	0.120854	4.01654	8.48762	0.374385	2	MPST, CTU1
Activated	1	KEGG_2019_Human	93	Central carbon metabolism in cancer	0.123038	1.69313	3.54755	0.377053	8	MAP2K1, SCO2, PGAM1, PIK3CB, RAF1, FGFR3, HK2, FGFR1
Activated	1	KEGG_2019_Human	94	Regulation of lipolysis in adipocytes	0.126029	1.75898	3.64327	0.378944	7	ADCY9, FABP4, INSR, PDE3B, IRS4, PIK3CB, GNAI2
Activated	1	KEGG_2019_Human	95	Alanine, aspartate and glutamate metabolism	0.126667	2.00959	4.1522	0.378944	5	ALDH4A1, FOLH1, GPT2, GOT2, RIMKLB
Activated	1	KEGG_2019_Human	96	ABC transporters	0.127644	1.85532	3.81918	0.378944	6	ABCA2, ABCC1, ABCB6, ABCA3, ABCC10, ABCD1
Activated	1	KEGG_2019_Human	97	Apoptosis	0.134032	1.41474	2.84316	0.391689	15	MAP2K1, EIF2AK3, ITPR2, PIK3CB, RELA, CASP9, TUBA3E, CASP2, BIRC5, ATM, BIRC6, FADD, RAF1, CTSD, CTSC
Activated	1	KEGG_2019_Human	98	Gap junction	0.136016	1.54687	3.08598	0.391689	10	TJP1, TUBA3E, MAP2K1, ADCY9, PRKCB, ITPR2, RAF1, TUBB4A, MAP2K5, GNAI2
Activated	1	KEGG_2019_Human	99	cGMP-PKG signaling pathway	0.13606	1.37763	2.74789	0.391689	17	MAP2K1, TRPC6, ROCK1, PRKCE, INSR, PDE3B, IRS4, ATP2A3, ITPR2, CACNA1C, GNAI2, PPP3CB, ADCY9, PPP3CC, CREB3L2, RAF1, MEF2D
Activated	1	KEGG_2019_Human	100	Starch and sucrose metabolism	0.138376	1.94466	3.84611	0.392871	5	GPI, AGL, HK2, GANC, PGM2L1
Activated	1	KEGG_2019_Human	101	Viral carcinogenesis	0.139228	1.33451	2.63117	0.392871	20	HDAC4, STAT5B, GTF2A1, VAC14, HDAC5, CREBBP, HPN, STAT3, SCRIB, PIK3CB, GTF2E1, RELA, HDAC6, HDAC7, DDB1, CCNE1, CDK4, DNAJA3, CREB3L2, REL
Activated	1	KEGG_2019_Human	102	HIF-1 signaling pathway	0.143667	1.49134	2.89359	0.395805	11	MAP2K1, CREBBP, PFKFB3, PRKCB, INSR, STAT3, PGK1, PLCG1, PIK3CB, HK2, RELA
Activated	1	KEGG_2019_Human	103	Pyrimidine metabolism	0.144473	1.68843	3.26655	0.395805	7	UCK1, RRM2B, NME3, CTPS2, UPRT, DCTPP1, DHODH
Activated	1	KEGG_2019_Human	104	Fc epsilon RI signaling pathway	0.148265	1.60821	3.06968	0.395805	8	PLA2G4F, MAP2K1, PIK3CB, GAB2, PLCG1, RAF1, MAP2K7, VAV2
Activated	1	KEGG_2019_Human	105	Ether lipid metabolism	0.148448	1.76462	3.36605	0.395805	6	PLA2G4F, LPCAT4, ENPP2, PAFAH1B3, PLD2, PAFAH1B1
Activated	1	KEGG_2019_Human	106	Nucleotide excision repair	0.148448	1.76462	3.36605	0.395805	6	POLD3, DDB1, RFC3, RFC2, POLD1, DDB2
Activated	1	KEGG_2019_Human	107	Collecting duct acid secretion	0.1486	2.09639	3.99676	0.395805	4	ATP6V1A, ATP6V1B2, SLC4A1, ATP6V0A1
Activated	1	KEGG_2019_Human	108	Aldosterone-regulated sodium reabsorption	0.15054	1.88379	3.56701	0.397258	5	SLC9A3R2, PRKCB, INSR, NEDD4L, PIK3CB
Activated	1	KEGG_2019_Human	109	Amino sugar and nucleotide sugar metabolism	0.159387	1.72251	3.16326	0.412957	6	GPI, UGDH, CYB5R3, UAP1L1, FUK, HK2
Activated	1	KEGG_2019_Human	110	Endocrine and other factor-regulated calcium reabsorption	0.159387	1.72251	3.16326	0.412957	6	ADCY9, PRKCB, CLTCL1, AP2A1, AP2B1, DNM2
Activated	1	KEGG_2019_Human	111	Phospholipase D signaling pathway	0.163399	1.36118	2.46586	0.419538	15	MAP2K1, PLA2G4F, INSR, GAB1, TSC2, PIK3CB, GAB2, DGKZ, PLD2, DNM2, ADCY9, GRM7, PLCG1, RAF1, CYTH1
Activated	1	KEGG_2019_Human	112	Cocaine addiction	0.170663	1.68236	2.97453	0.434276	6	GPSM1, CDK5, CREB3L2, RELA, GNAI2, GRIN1
Activated	1	KEGG_2019_Human	113	Small cell lung cancer	0.174775	1.45329	2.53491	0.437008	10	CASP9, RXRA, CCNE1, CDK4, TRAF6, E2F1, PIK3CB, RELA, PTK2, DDB2
Activated	1	KEGG_2019_Human	114	Steroid biosynthesis	0.174803	2.25955	3.94087	0.437008	3	HSD17B7, LIPA, FDFT1
Activated	1	KEGG_2019_Human	115	N-Glycan biosynthesis	0.182258	1.64404	2.7987	0.451683	6	GANAB, MAN2A2, MAN1A2, MGAT5B, DOLPP1, MGAT4B
Activated	1	KEGG_2019_Human	116	One carbon pool by folate	0.194677	2.12652	3.47987	0.474561	3	MTHFD1L, SHMT1, GART
Activated	1	KEGG_2019_Human	117	Glyoxylate and dicarboxylate metabolism	0.19482	1.8542	3.03287	0.474561	4	ACSS2, MDH1, MDH2, SHMT1
Activated	1	KEGG_2019_Human	118	RNA transport	0.197951	1.29574	2.09875	0.478103	16	PRMT5, POP1, GEMIN2, ELAC1, NUP153, AAAS, SNUPN, EIF1, NXF1, TPR, XPO5, GEMIN5, NUP98, EIF4G3, NUP58, PAIP1
Activated	1	KEGG_2019_Human	119	Taurine and hypotaurine metabolism	0.20443	2.67726	4.25022	0.486212	2	GGT7, ADO
Activated	1	KEGG_2019_Human	120	Dopaminergic synapse	0.204721	1.32899	2.10792	0.486212	13	GSK3A, PRKCB, ITPR2, CACNA1C, ARRB2, COMT, GNAI2, GNG10, PPP3CB, PPP3CC, CREB3L2, GNB4, CLOCK
Activated	1	KEGG_2019_Human	121	Colorectal cancer	0.212604	1.40942	2.18224	0.500761	9	CASP9, MAP2K1, ARAF, BIRC5, BRAF, PIK3CB, RAF1, APPL1, DDB2
Activated	1	KEGG_2019_Human	122	Hepatocellular carcinoma	0.218055	1.26995	1.93415	0.505287	16	MAP2K1, SMARCC2, PRKCB, WNT5A, ARAF, GAB1, KEAP1, BRAF, PIK3CB, ARID1A, DDB2, LRP6, CDK4, E2F1, PLCG1, RAF1
Activated	1	KEGG_2019_Human	123	Aldosterone synthesis and secretion	0.218071	1.37035	2.08695	0.505287	10	NR4A1, ADCY9, DAGLA, PRKCB, PRKCE, CREB3L2, ITPR2, PRKD1, CACNA1C, CACNA1G
Activated	1	KEGG_2019_Human	124	Propanoate metabolism	0.227777	1.72157	2.54686	0.522886	4	HADHA, ACSS2, ACACB, HIBCH
Activated	1	KEGG_2019_Human	125	Shigellosis	0.229336	1.45491	2.14246	0.522886	7	CTTN, ROCK1, ITGA5, WASF1, WASF2, RELA, CRKL
Activated	1	KEGG_2019_Human	126	Fanconi anemia pathway	0.231465	1.50671	2.2048	0.523552	6	TOP3B, TOP3A, FANCA, PMS2, POLH, TELO2
Activated	1	KEGG_2019_Human	127	Influenza A	0.239014	1.24517	1.78213	0.53637	16	IFNAR2, MAP2K1, CREBBP, NLRX1, PRKCB, EIF2AK3, FURIN, PIK3CB, TYK2, RELA, CASP9, NXF1, NUP98, KPNA2, RAF1, MAP2K7
Activated	1	KEGG_2019_Human	128	Ras signaling pathway	0.244992	1.20083	1.689	0.541006	21	MAP2K1, PLA2G4F, PRKCB, INSR, GAB1, GAB2, PIK3CB, RELA, GRIN1, PLD2, TIAM1, GNG10, PAK1, REL, GNB4, ABL2, SHOC2, PLCG1, RAF1, FGFR3, FGFR1
Activated	1	KEGG_2019_Human	129	Vasopressin-regulated water reabsorption	0.246179	1.54509	2.16574	0.541006	5	DCTN5, ADCY9, DCTN1, ARHGDIA, CREB3L2
Activated	1	KEGG_2019_Human	130	Synaptic vesicle cycle	0.247569	1.37772	1.92339	0.541006	8	UNC13B, ATP6V1A, CLTCL1, ATP6V1B2, AP2A1, AP2B1, DNM2, ATP6V0A1
Activated	1	KEGG_2019_Human	131	Serotonergic synapse	0.248673	1.30035	1.80959	0.541006	11	MAP2K1, GNG10, PLA2G4F, PRKCB, ARAF, GNB4, ITPR2, BRAF, CACNA1C, RAF1, GNAI2
Activated	1	KEGG_2019_Human	132	TGF-beta signaling pathway	0.2522	1.33953	1.84524	0.544522	9	SMAD1, CREBBP, ACVR1C, ROCK1, ACVR1B, E2F5, NEO1, ACVR2B, ACVR2A
Activated	1	KEGG_2019_Human	133	Measles	0.260202	1.25409	1.68837	0.557576	13	IFNAR2, STAT5B, STAT3, EIF2AK3, CBLB, PIK3CB, TYK2, RELA, CASP9, CCNE1, CDK4, TRAF6, FADD
Activated	1	KEGG_2019_Human	134	Morphine addiction	0.262463	1.32312	1.76986	0.558223	9	GNG10, ADCY9, GRK5, PRKCB, PDE3B, GNB4, ARRB2, PDE7A, GNAI2
Activated	1	KEGG_2019_Human	135	Glycolysis / Gluconeogenesis	0.264808	1.38314	1.83785	0.559038	7	GPI, MINPP1, ACSS2, ALDH2, PGAM1, PGK1, HK2
Activated	1	KEGG_2019_Human	136	Focal adhesion	0.26679	1.19947	1.58485	0.559081	18	MAP2K1, ROCK1, PRKCB, ILK, BRAF, PIK3CB, PTK2, ARHGAP35, CRKL, VAV2, PAK1, RELN, RAPGEF1, FLNA, FLNB, COL9A2, ITGA5, RAF1
Activated	1	KEGG_2019_Human	137	GnRH signaling pathway	0.283362	1.29148	1.62859	0.588454	9	PLA2G4F, MAP2K1, ADCY9, PRKCB, ITPR2, CACNA1C, RAF1, MAP2K7, PLD2
Activated	1	KEGG_2019_Human	138	Oxytocin signaling pathway	0.284936	1.2144	1.52467	0.588454	14	MAP2K1, PLA2G4F, PRKAA1, ROCK1, PRKCB, ITPR2, CACNA1C, GNAI2, CACNB2, PPP3CB, ADCY9, PPP3CC, RAF1, MAP2K5
Activated	1	KEGG_2019_Human	139	Prolactin signaling pathway	0.289245	1.33908	1.66111	0.593057	7	STAT5B, MAP2K1, STAT3, PIK3CB, RAF1, SOCS7, RELA
Activated	1	KEGG_2019_Human	140	DNA replication	0.297092	1.50605	1.82791	0.604794	4	POLD3, RFC3, RFC2, POLD1
Activated	1	KEGG_2019_Human	141	alpha-Linolenic acid metabolism	0.29992	1.64278	1.9783	0.605053	3	PLA2G4F, ACOX3, ACAA1
Activated	1	KEGG_2019_Human	142	Cushing syndrome	0.301465	1.19704	1.43537	0.605053	14	MAP2K1, WNT5A, ITPR2, BRAF, CACNA1C, CACNA1G, CRHR2, GNAI2, NR4A1, ADCY9, CCNE1, CDK4, CREB3L2, E2F1
Activated	1	KEGG_2019_Human	143	Natural killer cell mediated cytotoxicity	0.30377	1.21558	1.44835	0.605415	12	IFNAR2, MAP2K1, PPP3CB, PAK1, PPP3CC, PRKCB, ARAF, BRAF, PLCG1, PIK3CB, RAF1, VAV2
Activated	1	KEGG_2019_Human	144	Notch signaling pathway	0.306525	1.40105	1.65668	0.606664	5	LFNG, NCOR2, CREBBP, ADAM17, MAML1
Activated	1	KEGG_2019_Human	145	Vascular smooth muscle contraction	0.312916	1.20539	1.40044	0.615042	12	MAP2K1, PLA2G4F, PRKCH, ADCY9, ROCK1, PRKCB, PRKCE, ARAF, ITPR2, BRAF, CACNA1C, RAF1
Activated	1	KEGG_2019_Human	146	Circadian entrainment	0.326381	1.2325	1.38002	0.633625	9	PER2, GNG10, ADCY9, PRKCB, GNB4, CACNA1C, CACNA1G, GNAI2, GRIN1
Activated	1	KEGG_2019_Human	147	Neomycin, kanamycin and gentamicin biosynthesis	0.32904	3.01076	3.34669	0.633625	1	HK2
Activated	1	KEGG_2019_Human	148	Phenylalanine, tyrosine and tryptophan biosynthesis	0.32904	3.01076	3.34669	0.633625	1	GOT2
Activated	1	KEGG_2019_Human	149	Salmonella infection	0.338696	1.23588	1.33802	0.643399	8	TJP1, ROCK1, PKN3, FLNA, FLNB, WASF1, WASF2, RELA
Activated	1	KEGG_2019_Human	150	Ascorbate and aldarate metabolism	0.343146	1.50572	1.61051	0.643399	3	UGDH, ALDH2, UGT2B4
Activated	1	KEGG_2019_Human	151	Biosynthesis of unsaturated fatty acids	0.343146	1.50572	1.61051	0.643399	3	ACOX3, ACAA1, HACD2
Activated	1	KEGG_2019_Human	152	Fatty acid elongation	0.343146	1.50572	1.61051	0.643399	3	HADHB, HADHA, HACD2
Activated	1	KEGG_2019_Human	153	Amyotrophic lateral sclerosis (ALS)	0.353066	1.30947	1.36328	0.657672	5	CASP9, PPP3CB, PPP3CC, TOMM40L, GRIN1
Activated	1	KEGG_2019_Human	154	AGE-RAGE signaling pathway in diabetic complications	0.359408	1.19168	1.21944	0.660847	9	STAT5B, PRKCB, CDK4, PRKCE, STAT3, PLCG1, PIK3CB, RELA, PLCD1
Activated	1	KEGG_2019_Human	155	Inflammatory mediator regulation of TRP channels	0.359408	1.19168	1.21944	0.660847	9	PLA2G4F, PRKCH, ADCY9, PRKCB, PRKCE, TRPV4, ITPR2, PLCG1, PIK3CB
Activated	1	KEGG_2019_Human	156	Ferroptosis	0.368499	1.33842	1.33616	0.672584	4	SLC11A2, ACSL3, SAT1, SLC39A14
Activated	1	KEGG_2019_Human	157	Melanogenesis	0.370511	1.17866	1.17026	0.672584	9	MAP2K1, CREBBP, ADCY9, PRKCB, CREB3L2, WNT5A, RAF1, TYR, GNAI2
Activated	1	KEGG_2019_Human	158	Epstein-Barr virus infection	0.373645	1.11345	1.09613	0.673981	17	IFNAR2, STAT3, TYK2, PIK3CB, RELA, DDB2, TAPBP, NCOR2, CASP9, CCNE1, CDK4, SIN3A, TRAF6, E2F1, FADD, MAP2K7, NFKBIE
Activated	1	KEGG_2019_Human	159	Phosphonate and phosphinate metabolism	0.380516	2.40848	2.32714	0.679137	1	PCYT1A
Activated	1	KEGG_2019_Human	160	Cortisol synthesis and secretion	0.38127	1.22506	1.18127	0.679137	6	NR4A1, ADCY9, CREB3L2, ITPR2, CACNA1C, CACNA1G
Activated	1	KEGG_2019_Human	161	Toll-like receptor signaling pathway	0.403969	1.14125	1.03445	0.712403	9	IFNAR2, MAP2K1, TRAF6, MAP3K8, IRF5, FADD, PIK3CB, MAP2K7, RELA
Activated	1	KEGG_2019_Human	162	Other glycan degradation	0.406725	1.50539	1.35427	0.712403	2	NEU3, ENGASE
Activated	1	KEGG_2019_Human	163	Alcoholism	0.40798	1.09528	0.981956	0.712403	15	HIST1H2AM, HDAC4, HDAC5, MAP2K1, ARAF, BRAF, HDAC6, HDAC7, GNAI2, GRIN1, GNG10, CREB3L2, GNB4, HIST1H2AA, RAF1
Activated	1	KEGG_2019_Human	164	Th1 and Th2 cell differentiation	0.409944	1.14723	1.02302	0.712403	8	STAT5B, PPP3CB, PPP3CC, MAML1, TYK2, PLCG1, NFKBIE, RELA
Activated	1	KEGG_2019_Human	165	Relaxin signaling pathway	0.413071	1.11355	0.984532	0.713248	11	MAP2K1, GNG10, ADCY9, CREB3L2, GNB4, PIK3CB, ARRB2, RAF1, MAP2K7, RELA, GNAI2
Activated	1	KEGG_2019_Human	166	Pathogenic Escherichia coli infection	0.415436	1.20445	1.05802	0.713248	5	TUBA3E, CTTN, ROCK1, TUBB4A, NCK1
Activated	1	KEGG_2019_Human	167	Amphetamine addiction	0.423298	1.1656	1.00204	0.718239	6	PPP3CB, PPP3CC, PRKCB, CREB3L2, CACNA1C, GRIN1
Activated	1	KEGG_2019_Human	168	Galactose metabolism	0.428423	1.29033	1.09374	0.718239	3	GLA, HK2, GANC
Activated	1	KEGG_2019_Human	169	Mucin type O-glycan biosynthesis	0.428423	1.29033	1.09374	0.718239	3	GALNT7, GALNT11, C1GALT1
Activated	1	KEGG_2019_Human	170	beta-Alanine metabolism	0.428423	1.29033	1.09374	0.718239	3	HADHA, ALDH2, HIBCH
Activated	1	KEGG_2019_Human	171	Renin secretion	0.437235	1.14703	0.948922	0.724856	6	PPP3CB, PPP3CC, PDE3B, ITPR2, CACNA1C, GNAI2
Activated	1	KEGG_2019_Human	172	Th17 cell differentiation	0.437457	1.10614	0.914528	0.724856	9	STAT5B, PPP3CB, PPP3CC, RXRA, STAT3, PLCG1, TYK2, NFKBIE, RELA
Activated	1	KEGG_2019_Human	173	Alzheimer disease	0.44015	1.07411	0.881459	0.725102	14	LRP1, EIF2AK3, ATP2A3, ITPR2, SDHC, CACNA1C, IDE, GRIN1, CASP9, ADAM17, PPP3CB, PPP3CC, CDK5, FADD
Activated	1	KEGG_2019_Human	174	Breast cancer	0.454871	1.07058	0.843339	0.743289	12	MAP2K1, CDK4, NCOA3, WNT5A, ARAF, E2F1, BRAF, PIK3CB, RAF1, FGFR1, DDB2, LRP6
Activated	1	KEGG_2019_Human	175	Hippo signaling pathway	0.456405	1.06512	0.835453	0.743289	13	YAP1, SMAD1, PRKCI, WNT5A, SCRIB, PARD6B, PAK1, RASSF2, DLG3, PARD3, TP53BP2, BIRC5, LLGL1
Activated	1	KEGG_2019_Human	176	TNF signaling pathway	0.470741	1.07311	0.808528	0.761514	9	MAP2K1, BAG4, CEBPB, CREB3L2, MAP3K8, FADD, PIK3CB, MAP2K7, RELA
Activated	1	KEGG_2019_Human	177	Gastric cancer	0.473887	1.05484	0.787737	0.761514	12	MAP2K1, RXRA, CCNE1, WNT5A, ARAF, GAB1, E2F1, BRAF, PIK3CB, RAF1, DDB2, LRP6
Activated	1	KEGG_2019_Human	178	Calcium signaling pathway	0.475864	1.04417	0.775426	0.761514	15	PRKCB, ATP2A3, ITPR2, PHKA1, CACNA1C, CACNA1E, TPCN2, CACNA1G, GRIN1, TPCN1, PPP3CB, ADCY9, PPP3CC, PLCG1, PLCD1
Activated	1	KEGG_2019_Human	179	Bile secretion	0.478608	1.09472	0.806667	0.761514	6	ADCY9, RXRA, SCTR, UGT2B4, HMGCR, SLC9A1
Activated	1	KEGG_2019_Human	180	Pancreatic secretion	0.480956	1.07039	0.783507	0.761514	8	ADCY9, PRKCB, KCNQ1, ATP2A3, SCTR, ITPR2, TPCN2, SLC9A1
Activated	1	KEGG_2019_Human	181	Arginine biosynthesis	0.486448	1.26749	0.913382	0.765954	2	GPT2, GOT2
Activated	1	KEGG_2019_Human	182	Leukocyte transendothelial migration	0.492709	1.05215	0.744753	0.77155	9	CLDN6, ROCK1, PRKCB, PLCG1, PIK3CB, ARHGAP35, PTK2, VAV2, GNAI2
Activated	1	KEGG_2019_Human	183	Fluid shear stress and atherosclerosis	0.502607	1.03475	0.711852	0.782748	11	PRKAA1, TRPV4, KEAP1, PIK3CB, MAP2K7, ACVR2B, MAP2K5, PTK2, RELA, ACVR2A, TXN2
Activated	1	KEGG_2019_Human	184	Terpenoid backbone biosynthesis	0.511505	1.20405	0.80719	0.790815	2	HMGCR, PCYOX1
Activated	1	KEGG_2019_Human	185	Osteoclast differentiation	0.513336	1.02906	0.686204	0.790815	10	IFNAR2, MAP2K1, PPP3CB, PPP3CC, TRAF6, PIK3CB, GAB2, TYK2, MAP2K7, RELA
Activated	1	KEGG_2019_Human	186	Gastric acid secretion	0.519027	1.04695	0.686589	0.795283	6	ADCY9, PRKCB, KCNQ1, ITPR2, SLC9A1, GNAI2
Activated	1	KEGG_2019_Human	187	Ovarian steroidogenesis	0.52438	1.07021	0.690862	0.799189	4	PLA2G4F, ADCY9, INSR, HSD17B7
Activated	1	KEGG_2019_Human	188	Tyrosine metabolism	0.528731	1.09453	0.697519	0.801533	3	GOT2, COMT, TYR
Activated	1	KEGG_2019_Human	189	Mannose type O-glycan biosynthesis	0.535743	1.14665	0.715625	0.807866	2	B4GAT1, MGAT5B
Activated	1	KEGG_2019_Human	190	Cholesterol metabolism	0.540632	1.04689	0.643854	0.810948	4	NPC1, LRP1, LIPG, LIPA
Activated	1	KEGG_2019_Human	191	C-type lectin receptor signaling pathway	0.54962	1.00317	0.600424	0.816198	8	PPP3CB, PAK1, PPP3CC, ITPR2, CBLB, PIK3CB, RAF1, RELA
Activated	1	KEGG_2019_Human	192	Synthesis and degradation of ketone bodies	0.54986	1.33775	0.8001	0.816198	1	OXCT1
Activated	1	KEGG_2019_Human	193	Vitamin digestion and absorption	0.559138	1.09447	0.636279	0.825671	2	ABCC1, FOLH1
Activated	1	KEGG_2019_Human	194	JAK-STAT signaling pathway	0.593003	0.962733	0.503082	0.871164	12	IFNAR2, PIAS3, STAT5B, CREBBP, STAT3, LIFR, PIK3CB, TYK2, RAF1, STAM2, SOCS7, PIAS2
Activated	1	KEGG_2019_Human	195	Non-alcoholic fatty liver disease (NAFLD)	0.597276	0.959243	0.49437	0.872942	11	MLXIP, SREBF1, GSK3A, PRKAA1, RXRA, INSR, EIF2AK3, SDHC, PIK3CB, PPARA, RELA
Activated	1	KEGG_2019_Human	196	Legionellosis	0.617296	0.943996	0.455389	0.893837	4	CASP9, BNIP3, HSF1, RELA
Activated	1	KEGG_2019_Human	197	Fat digestion and absorption	0.618424	0.950256	0.456675	0.893837	3	DGAT2, DGAT1, GOT2
Activated	1	KEGG_2019_Human	198	PI3K-Akt signaling pathway	0.620982	0.953427	0.454264	0.893837	26	PRKAA1, PHLPP1, PKN3, PIK3CB, RELA, RPTOR, CASP9, GNG10, STK11, RXRA, RELN, CREB3L2, IFNAR2, MAP2K1, INSR, TSC2, PTK2, NR4A1, CCNE1, CDK4, GNB4, COL9A2, ITGA5, RAF1, FGFR3, FGFR1
Activated	1	KEGG_2019_Human	199	RIG-I-like receptor signaling pathway	0.630933	0.925743	0.426357	0.895782	5	NLRX1, TKFC, TRAF6, FADD, RELA
Activated	1	KEGG_2019_Human	200	Pathways in cancer	0.631669	0.955016	0.438725	0.895782	39	ROCK1, ARAF, KEAP1, PIK3CB, RELA, LRP6, CRKL, GNAI2, CASP9, GNG10, RXRA, TPR, E2F1, PLCG1, FADD, APPL1, IFNAR2, STAT5B, CREBBP, MAP2K1, PRKCB, DAPK1, NCOA3, DAPK3, STAT3, WNT5A, BRAF, PTK2, DDB2, ADCY9, CDK4, CCNE1, TRAF6, CCDC6, GNB4, BIRC5, RAF1, FGFR3, FGFR1
Activated	1	KEGG_2019_Human	201	Porphyrin and chlorophyll metabolism	0.634905	0.92584	0.420591	0.895782	3	COX15, UROS, UGT2B4
Activated	1	KEGG_2019_Human	202	Tryptophan metabolism	0.634905	0.92584	0.420591	0.895782	3	HADHA, ALDH2, DLST
Activated	1	KEGG_2019_Human	203	Butanoate metabolism	0.644135	0.925889	0.40725	0.902143	2	HADHA, OXCT1
Activated	1	KEGG_2019_Human	204	Non-homologous end-joining	0.645744	1.00315	0.438731	0.902143	1	XRCC5
Activated	1	KEGG_2019_Human	205	Carbohydrate digestion and absorption	0.666355	0.880582	0.357458	0.926395	3	PRKCB, PIK3CB, HK2
Activated	1	KEGG_2019_Human	206	Viral myocarditis	0.672521	0.875152	0.347192	0.930429	4	CASP9, DAG1, ABL2, EIF4G3
Activated	1	KEGG_2019_Human	207	Transcriptional misregulation in cancer	0.676833	0.90376	0.352765	0.931872	13	SMAD1, CEBPB, TFE3, PRCC, PTK2, RELA, DDB2, PER2, NCOR1, RXRA, SIN3A, REL, ATM
Activated	1	KEGG_2019_Human	208	Basal transcription factors	0.681319	0.859569	0.329837	0.933539	3	GTF2A1, GTF2E1, TAF2
Activated	1	KEGG_2019_Human	209	GABAergic synapse	0.686891	0.869693	0.326639	0.93667	6	GNG10, ADCY9, PRKCB, GNB4, CACNA1C, GNAI2
Activated	1	KEGG_2019_Human	210	Necroptosis	0.706126	0.876038	0.304827	0.955533	11	IFNAR2, HIST1H2AM, RNF31, STAT5B, PLA2G4F, VPS4A, STAT3, FADD, TYK2, HIST1H2AA, CHMP7
Activated	1	KEGG_2019_Human	211	mRNA surveillance pathway	0.70743	0.849138	0.293901	0.955533	6	NXF1, CPSF6, CLP1, SMG7, SMG5, SMG6
Activated	1	KEGG_2019_Human	212	IL-17 signaling pathway	0.727031	0.829527	0.264441	0.970782	6	USP25, CEBPB, TRAF6, FADD, RELA, MAPK4
Activated	1	KEGG_2019_Human	213	Tuberculosis	0.727306	0.863928	0.275081	0.970782	12	CASP9, CREBBP, PPP3CB, CEBPB, PPP3CC, TRAF6, PIK3C3, FADD, RAF1, CTSD, RELA, ATP6V0A1
Activated	1	KEGG_2019_Human	214	Base excision repair	0.7315	0.776341	0.242729	0.970782	2	POLD3, POLD1
Activated	1	KEGG_2019_Human	215	Estrogen signaling pathway	0.732344	0.845502	0.263378	0.970782	9	MAP2K1, ADCY9, NCOA3, CREB3L2, ITPR2, PIK3CB, RAF1, CTSD, GNAI2
Activated	1	KEGG_2019_Human	216	Phenylalanine metabolism	0.742614	0.752202	0.223839	0.976075	1	GOT2
Activated	1	KEGG_2019_Human	217	Platelet activation	0.743624	0.829304	0.245656	0.976075	8	PRKCI, PLA2G4F, ADCY9, ROCK1, ITPR2, PIK3CB, ARHGAP35, GNAI2
Activated	1	KEGG_2019_Human	218	Pentose and glucuronate interconversions	0.746612	0.75204	0.219754	0.976075	2	UGDH, UGT2B4
Activated	1	KEGG_2019_Human	219	ECM-receptor interaction	0.763395	0.780962	0.210844	0.991889	5	RELN, DAG1, ITGA5, COL9A2, AGRN
Activated	1	KEGG_2019_Human	220	Retinol metabolism	0.765669	0.763689	0.203909	0.991889	4	SDR16C5, DGAT1, RDH5, UGT2B4
Activated	1	KEGG_2019_Human	221	MicroRNAs in cancer	0.769962	0.861115	0.225107	0.992938	20	HDAC4, CREBBP, MAP2K1, ABCC1, ROCK1, PRKCB, PRKCE, STAT3, SLC7A1, CDC25A, CRKL, RPTOR, CCNE1, E2F1, ATM, PLCG1, ITGA5, RAF1, FGFR3, BCL2L2
Activated	1	KEGG_2019_Human	222	Glycosaminoglycan degradation	0.780615	0.668551	0.165582	0.99454	1	NAGLU
Activated	1	KEGG_2019_Human	223	Pantothenate and CoA biosynthesis	0.780615	0.668551	0.165582	0.99454	1	BCAT2
Activated	1	KEGG_2019_Human	224	Purine metabolism	0.781674	0.794818	0.195778	0.99454	8	ADCY9, RRM2B, PDE3B, NME3, ENPP4, PDE7A, PFAS, GART
Activated	1	KEGG_2019_Human	225	Hypertrophic cardiomyopathy (HCM)	0.79018	0.751553	0.176987	0.999995	5	CACNB2, PRKAA1, DAG1, ITGA5, CACNA1C
Activated	1	KEGG_2019_Human	226	Retrograde endocannabinoid signaling	0.809424	0.778125	0.164521	0.999995	9	GNG10, ADCY9, DAGLA, PRKCB, GNB4, ITPR2, ABHD6, CACNA1C, GNAI2
Activated	1	KEGG_2019_Human	227	Arrhythmogenic right ventricular cardiomyopathy (ARVC)	0.812509	0.707343	0.146864	0.999995	4	CACNB2, DAG1, ITGA5, CACNA1C
Activated	1	KEGG_2019_Human	228	Glutathione metabolism	0.813826	0.680761	0.140243	0.999995	3	GGT7, RRM2B, CHAC1
Activated	1	KEGG_2019_Human	229	Glycine, serine and threonine metabolism	0.822669	0.633091	0.12358	0.999995	2	SHMT1, PGAM1
Activated	1	KEGG_2019_Human	230	Thyroid hormone synthesis	0.82897	0.687059	0.128873	0.999995	4	ADCY9, PRKCB, CREB3L2, ITPR2
Activated	1	KEGG_2019_Human	231	Dilated cardiomyopathy (DCM)	0.836576	0.698891	0.124708	0.999995	5	CACNB2, ADCY9, DAG1, ITGA5, CACNA1C
Activated	1	KEGG_2019_Human	232	Histidine metabolism	0.840621	0.546878	0.094946	0.999995	1	ALDH2
Activated	1	KEGG_2019_Human	233	Protein export	0.840621	0.546878	0.094946	0.999995	1	SPCS3
Activated	1	KEGG_2019_Human	234	Proximal tubule bicarbonate reclamation	0.840621	0.546878	0.094946	0.999995	1	MDH1
Activated	1	KEGG_2019_Human	235	Renin-angiotensin system	0.840621	0.546878	0.094946	0.999995	1	PRCP
Activated	1	KEGG_2019_Human	236	Pertussis	0.84421	0.667901	0.113111	0.999995	4	TRAF6, ITGA5, RELA, GNAI2
Activated	1	KEGG_2019_Human	237	Steroid hormone biosynthesis	0.848832	0.632851	0.103721	0.999995	3	UGT2B4, COMT, HSD17B7
Activated	1	KEGG_2019_Human	238	Thermogenesis	0.854185	0.774576	0.122079	0.999995	14	CPT1A, PRKAA1, SMARCC2, COX15, TSC2, SDHC, ACSL3, ARID1A, RPTOR, ADCY9, CREB3L2, RPS6KA1, NDUFAF5, FGFR1
Activated	1	KEGG_2019_Human	239	NF-kappa B signaling pathway	0.862573	0.667684	0.0987071	0.999995	5	PRKCB, TRAF6, ATM, PLCG1, RELA
Activated	1	KEGG_2019_Human	240	Wnt signaling pathway	0.863806	0.725506	0.106219	0.999995	9	CREBBP, PPP3CB, PPP3CC, DAAM1, PRKCB, CHD8, WNT5A, NOTUM, LRP6
Activated	1	KEGG_2019_Human	241	Glycosphingolipid biosynthesis	0.86966	0.559324	0.0781111	0.999995	2	GLA, ST6GALNAC4
Activated	1	KEGG_2019_Human	242	Toxoplasmosis	0.873352	0.673741	0.0912356	0.999995	6	CASP9, TRAF6, STAT3, TYK2, RELA, GNAI2
Activated	1	KEGG_2019_Human	243	Folate biosynthesis	0.87459	0.481174	0.0644772	0.999995	1	FPGS
Activated	1	KEGG_2019_Human	244	Huntington disease	0.8826	0.725592	0.0906143	0.999995	11	CASP9, CREBBP, SIN3A, DCTN1, CREB3L2, CLTCL1, HTT, AP2A1, SDHC, AP2B1, GRIN1
Activated	1	KEGG_2019_Human	245	NOD-like receptor signaling pathway	0.883942	0.714676	0.0881649	0.999995	10	IFNAR2, PANX1, RNF31, NLRX1, TRAF6, ITPR2, FADD, TYK2, RELA, TXN2
Activated	1	KEGG_2019_Human	246	Hedgehog signaling pathway	0.885023	0.534407	0.0652735	0.999995	2	ARRB2, CSNK1G1
Activated	1	KEGG_2019_Human	247	Aminoacyl-tRNA biosynthesis	0.890568	0.572393	0.066338	0.999995	3	NARS, TARS2, IARS
Activated	1	KEGG_2019_Human	248	Linoleic acid metabolism	0.901323	0.42955	0.0446265	0.999995	1	PLA2G4F
Activated	1	KEGG_2019_Human	249	Chagas disease (American trypanosomiasis)	0.904223	0.612912	0.0617076	0.999995	5	TRAF6, FADD, PIK3CB, RELA, GNAI2
Activated	1	KEGG_2019_Human	250	Insulin secretion	0.904225	0.586131	0.0590098	0.999995	4	ADCY9, PRKCB, CREB3L2, CACNA1C
Activated	1	KEGG_2019_Human	251	Pentose phosphate pathway	0.908903	0.414715	0.0396125	0.999995	1	GPI
Activated	1	KEGG_2019_Human	252	Mineral absorption	0.910835	0.490675	0.0458261	0.999995	2	SLC11A2, SLC30A1
Activated	1	KEGG_2019_Human	253	Protein digestion and absorption	0.921821	0.558748	0.0454847	0.999995	4	KCNK5, KCNQ1, PRCP, COL9A2
Activated	1	KEGG_2019_Human	254	Salivary secretion	0.921821	0.558748	0.0454847	0.999995	4	ADCY9, PRKCB, ITPR2, SLC9A1
Activated	1	KEGG_2019_Human	255	Leishmaniasis	0.930085	0.507677	0.0367959	0.999995	3	PRKCB, TRAF6, RELA
Activated	1	KEGG_2019_Human	256	Adrenergic signaling in cardiomyocytes	0.934616	0.608829	0.0411689	0.999995	7	CACNB2, ADCY9, KCNQ1, CREB3L2, CACNA1C, SLC9A1, GNAI2
Activated	1	KEGG_2019_Human	257	Prion diseases	0.938915	0.353632	0.0222896	0.999995	1	MAP2K1
Activated	1	KEGG_2019_Human	258	Amoebiasis	0.942801	0.522137	0.030754	0.999995	4	PRKCB, PIK3CB, RELA, PTK2
Activated	1	KEGG_2019_Human	259	Cardiac muscle contraction	0.944476	0.480496	0.0274484	0.999995	3	CACNB2, CACNA1C, SLC9A1
Activated	1	KEGG_2019_Human	260	Oxidative phosphorylation	0.947529	0.567022	0.0305613	0.999995	6	ATP6V1A, PPA2, COX15, ATP6V1B2, SDHC, ATP6V0A1
Activated	1	KEGG_2019_Human	261	African trypanosomiasis	0.947941	0.333949	0.0178539	0.999995	1	PRKCB
Activated	1	KEGG_2019_Human	262	Phagosome	0.951838	0.579216	0.0285904	0.999995	7	ATP6V1A, TUBA3E, ATP6V1B2, PIK3C3, ITGA5, TUBB4A, ATP6V0A1
Activated	1	KEGG_2019_Human	263	Ribosome biogenesis in eukaryotes	0.956209	0.495088	0.0221696	0.999995	4	NXF1, POP1, NVL, DROSHA
Activated	1	KEGG_2019_Human	264	Nicotine addiction	0.959043	0.308211	0.012889	0.999995	1	GRIN1
Activated	1	KEGG_2019_Human	265	Arachidonic acid metabolism	0.959351	0.393892	0.0163459	0.999995	2	PLA2G4F, PTGES2
Activated	1	KEGG_2019_Human	266	Basal cell carcinoma	0.959351	0.393892	0.0163459	0.999995	2	WNT5A, DDB2
Activated	1	KEGG_2019_Human	267	Inflammatory bowel disease (IBD)	0.964439	0.381346	0.0138082	0.999995	2	STAT3, RELA
Activated	1	KEGG_2019_Human	268	Drug metabolism	0.97015	0.461589	0.0139883	0.999995	4	UCK1, RRM2B, NME3, UGT2B4
Activated	1	KEGG_2019_Human	269	Proteasome	0.972542	0.273113	0.00760401	0.999995	1	PSME4
Activated	1	KEGG_2019_Human	270	Rheumatoid arthritis	0.974393	0.409225	0.0106155	0.999995	3	ATP6V1A, ATP6V1B2, ATP6V0A1
Activated	1	KEGG_2019_Human	271	Malaria	0.98006	0.250299	0.00504131	0.999995	1	LRP1
Activated	1	KEGG_2019_Human	272	Taste transduction	0.989614	0.296312	0.00309357	0.999995	2	KCNK5, CACNA1C
Activated	1	KEGG_2019_Human	273	Cytosolic DNA-sensing pathway	0.993495	0.193633	0.00126363	0.999995	1	RELA
Activated	1	KEGG_2019_Human	274	Parkinson disease	0.995899	0.34722	0.00142688	0.999995	4	CASP9, SDHC, PARK7, GNAI2
Activated	1	KEGG_2019_Human	275	Cell adhesion molecules (CAMs)	0.996585	0.339777	0.00116226	0.999995	4	CLDN6, L1CAM, NEO1, PTPRF
Activated	1	KEGG_2019_Human	276	Metabolism of xenobiotics by cytochrome P450	0.997303	0.164357	0.000443886	0.999995	1	UGT2B4
Activated	1	KEGG_2019_Human	277	Antigen processing and presentation	0.997879	0.157843	0.000335218	0.999995	1	TAPBP
Activated	1	KEGG_2019_Human	278	Chemical carcinogenesis	0.998578	0.14806	0.000210704	0.999995	1	UGT2B4
Activated	1	KEGG_2019_Human	279	Hematopoietic cell lineage	0.999571	0.124823	5.35992e-05	0.999995	1	ITGA5
Activated	1	KEGG_2019_Human	280	Systemic lupus erythematosus	0.999709	0.182718	5.31187e-05	0.999995	2	HIST1H2AM, HIST1H2AA
Activated	1	KEGG_2019_Human	281	Ribosome	0.999931	0.158344	1.09309e-05	0.999995	2	MRPL20, MRPL19
Activated	1	KEGG_2019_Human	282	Cytokine-cytokine receptor interaction	0.999974	0.290367	7.50124e-06	0.999995	7	IFNAR2, ACVR1C, GDF1, LIFR, ACVR1B, ACVR2B, ACVR2A
Activated	1	KEGG_2019_Human	283	Herpes simplex virus 1 infection	0.999984	0.398357	6.22272e-06	0.999995	16	IFNAR2, ZFP1, EIF2AK3, TSC2, PIK3CB, TYK2, RELA, TAPBP, CASP9, NXF1, TRAF6, ZNF347, ITGA5, FADD, ZNF268, ZNF300
Activated	1	KEGG_2019_Human	284	Neuroactive ligand-receptor interaction	0.99999	0.288113	2.95618e-06	0.999995	8	CHRNA2, GRM7, GIPR, PARD3, CHRM4, SCTR, CRHR2, GRIN1
Activated	1	KEGG_2019_Human	285	Olfactory transduction	0.999995	0.0265388	1.30275e-07	0.999995	1	ARRB2
Activated	1	WikiPathways_2019_Human	1	EGF/EGFR Signaling Pathway WP437	2.25674e-11	4.02572	98.6886	8.95928e-09	40	ROCK1, CBLB, AP2A1, ASAP1, CRKL, PLD2, AURKA, EPS8, ATXN2, PAK1, RPS6KA1, E2F1, MYBL2, RICTOR, CSK, PLCG1, MEF2D, MAP2K5, MAPK4, NCK1, PIAS3, STAT5B, PRKCI, MAP2K1, PRKCB, IQSEC1, NCOA3, STAT3, GAB1, BRAF, GAB2, EPS15L1, AP2B1, PTK2, VAV2, SYNJ1, PXDN, ABI1, RAF1, STAM2
Activated	1	WikiPathways_2019_Human	2	Angiopoietin Like Protein 8 Regulatory Pathway WP3915	6.66816e-07	3.28261	46.6812	0.000132363	28	GSK3A, PRKAA1, IRS4, CBLB, PIK3CB, PIK3C2A, RPTOR, RXRA, SESN3, RPS6KA1, MAP3K8, RICTOR, MAP3K9, MAP2K7, MAP4K5, MAP2K5, MAP4K3, MAPK4, SREBF1, PTPN1, MAP2K1, INSR, TSC2, SREBF2, RAPGEF1, PIK3C3, RAF1, RHOQ
Activated	1	WikiPathways_2019_Human	3	Signaling Pathways in Glioblastoma WP2261	1.06477e-05	3.66344	41.947	0.00115602	19	PRKCI, MAP2K1, PRKCH, PRKCB, ARAF, GAB1, TSC2, BRAF, PIK3CB, PIK3C2A, CCNE1, CDK4, E2F1, ATM, PLCG1, RAF1, MAP2K7, MAP2K5, FGFR1
Activated	1	WikiPathways_2019_Human	4	Insulin Signaling WP481	1.16475e-05	2.69694	30.6383	0.00115602	29	GSK3A, PRKAA1, IRS4, CBLB, PIK3CB, PIK3C2A, PTPRF, RPS6KA1, MAP3K8, MAP3K9, MAP2K7, MAP4K5, MAP2K5, MAP4K3, MAPK4, PTPN1, PRKCI, MAP2K1, PRKCH, PRKCB, INSR, GAB1, TSC2, SORBS1, ARHGAP33, RAPGEF1, PIK3C3, RAF1, RHOQ
Activated	1	WikiPathways_2019_Human	5	MET in type 1 papillary renal cell carcinoma WP4205	0.00011464	3.77038	34.2114	0.0091024	14	MAP2K1, TFE3, PRCC, STAT3, ARAF, GAB1, BRAF, PIK3CB, PTK2, CRKL, PAK1, RAPGEF1, PLCG1, RAF1
Activated	1	WikiPathways_2019_Human	6	Leptin signaling pathway WP2034	0.000174904	3.23338	27.9728	0.0115728	16	PTPN1, STAT5B, GSK3A, MAP2K1, PRKAA1, ROCK1, PDE3B, STAT3, ACACB, RELA, PTK2, RPS6KA1, REL, PLCG1, RAF1, SOCS7
Activated	1	WikiPathways_2019_Human	7	Integrated Breast Cancer Pathway WP1984	0.000205109	2.41146	20.478	0.0116326	25	GSK3A, GRN, USP16, MYCBP2, ARAF, HMGCR, BACH1, AURKA, CASP9, STK11, PAK1, TPR, DAG1, E2F1, FADD, SMAD1, RALGAPA1, NCOA3, PLK1, TSC2, BRAF, CDC25A, CDK4, NOXA1, ATM
Activated	1	WikiPathways_2019_Human	8	B Cell Receptor Signaling Pathway WP23	0.000375469	2.76348	21.7965	0.0172942	18	KLF11, MAP2K1, GSK3A, PRKCB, GAB1, BRAF, GAB2, RELA, CRKL, VAV2, RPS6KA1, REL, RAPGEF1, PLCG1, RAF1, MEF2D, MAPK4, NCK1
Activated	1	WikiPathways_2019_Human	9	Non-small cell lung cancer WP4255	0.00040245	3.26159	25.4989	0.0172942	14	STAT5B, MAP2K1, PRKCB, STAT3, ARAF, BRAF, PIK3CB, DDB2, CASP9, RXRA, CDK4, E2F1, PLCG1, RAF1
Activated	1	WikiPathways_2019_Human	10	Androgen receptor signaling pathway WP138	0.000435623	2.82353	21.8506	0.0172942	17	PIAS3, CREBBP, ROCK1, RNF14, NCOA3, STAT3, PARK7, PIAS2, RELA, PTK2, AES, NCOR2, NCOR1, SIN3A, CCNE1, FLNA, STUB1
Activated	1	WikiPathways_2019_Human	11	VEGFA-VEGFR2 Signaling Pathway WP3888	0.000578052	1.97792	14.7471	0.0197729	33	HDAC4, HDAC5, PRKAA1, ROCK1, ARRB2, ACACB, RELA, HDAC7, PAK1, RICTOR, FLNB, CSK, PLCG1, FADD, MAP2K7, WASF1, NCK1, PTPN1, PRKCI, MAP2K1, PRKCB, PRKCE, STAT3, EIF2AK3, GAB1, PTK2, TPCN2, VAV2, NR4A1, BIN1, RAPGEF1, PRKD1, RAF1
Activated	1	WikiPathways_2019_Human	12	AMP-activated Protein Kinase (AMPK) Signaling WP1403	0.000647474	3.08318	22.6381	0.0197729	14	SREBF1, CPT1A, PRKAA1, PFKFB3, STRADA, INSR, TSC2, PIK3CB, HMGCR, ACACB, RPTOR, STK11, CCNB1, PIK3C3
Activated	1	WikiPathways_2019_Human	13	Sterol Regulatory Element-Binding Proteins (SREBP) signalling WP1982	0.000647474	3.08318	22.6381	0.0197729	14	SREBF1, MBTPS1, GSK3A, PRKAA1, SEC23A, MDH1, NR1H2, HMGCR, SREBF2, ACLY, CDK8, SCAP, SEC31B, FDFT1
Activated	1	WikiPathways_2019_Human	14	BDNF-TrkB Signaling WP3676	0.0008102	4.35329	30.9877	0.022975	9	MAP2K1, TRPC6, RPS6KA1, GAB1, TSC2, BRAF, PLCG1, GAB2, GRIN1
Activated	1	WikiPathways_2019_Human	15	Oncostatin M Signaling Pathway WP2374	0.00114881	3.02663	20.4873	0.0304051	13	PIAS3, STAT5B, MAP2K1, CEBPB, PRKCH, PRKCB, PRKCE, STAT3, LIFR, TYK2, RELA, RICTOR, RAF1
Activated	1	WikiPathways_2019_Human	16	ErbB Signaling Pathway WP673	0.00141595	2.58459	16.9548	0.0351333	16	STAT5B, MAP2K1, PRKCB, ARAF, GAB1, CBLB, BRAF, PIK3CB, PTK2, CRKL, PAK1, ABL2, PLCG1, RAF1, MAP2K7, NCK1
Activated	1	WikiPathways_2019_Human	17	MicroRNAs in cardiomyocyte hypertrophy WP1544	0.00167789	2.63288	16.8247	0.0383852	15	HDAC4, HDAC5, MAP2K1, ROCK1, PRKCB, WNT5A, STAT3, PIK3CB, LRP6, HDAC7, PPP3CB, RAF1, MAP2K7, MAP2K5, MAPK4
Activated	1	WikiPathways_2019_Human	18	Prolactin Signaling Pathway WP2037	0.00174039	2.73404	17.3711	0.0383852	14	PIAS3, PTPN1, STAT5B, MAP2K1, STAT3, PIK3CB, GAB2, RELA, PTK2, VAV2, PAK1, FLNA, RAF1, CTSD
Activated	1	WikiPathways_2019_Human	19	Initiation of transcription and translation elongation at the HIV-1 LTR WP3414	0.00233833	4.0284	24.4053	0.0488588	8	HDAC4, HDAC5, PPP3CB, CREBBP, PPP3CC, NELFA, RELA, HDAC7
Activated	1	WikiPathways_2019_Human	20	Bladder Cancer WP2828	0.00278419	3.50957	20.6496	0.0542112	9	MAP2K1, DAPK1, CDK4, DAPK3, ARAF, E2F1, BRAF, RAF1, FGFR3
Activated	1	WikiPathways_2019_Human	21	DNA IR-damage and cellular response via ATR WP4016	0.0028676	2.56778	15.0325	0.0542112	14	MDC1, SMARCC2, XRCC5, TOP3A, PLK1, FANCA, FOXM1, CLK2, HERC2, RECQL5, RFWD3, E2F1, ATM, RAD1
Activated	1	WikiPathways_2019_Human	22	Brain-Derived Neurotrophic Factor (BDNF) signaling pathway WP2380	0.00325003	2.06988	11.8585	0.0586484	21	STAT5B, LINGO1, MAP2K1, PRKAA1, STAT3, TSC2, ACACB, PTPRF, RELA, VAV2, GRIN1, GRIP1, TIAM1, ADAM17, CDK5, TRAF6, RPS6KA1, PLCG1, RAF1, MAP2K5, NCK1
Activated	1	WikiPathways_2019_Human	23	Signaling of Hepatocyte Growth Factor Receptor WP313	0.00351974	3.71812	21.005	0.0607538	8	PAK1, MAP2K1, STAT3, GAB1, RAPGEF1, RAF1, PTK2, CRKL
Activated	1	WikiPathways_2019_Human	24	Integrin-mediated Cell Adhesion WP185	0.00422484	2.27928	12.4603	0.0698859	16	MAP2K1, ROCK1, ARAF, ILK, BRAF, SORBS1, PTK2, VAV2, PAK1, CAPN5, RAPGEF1, CSK, ITGA5, RAF1, MAP2K5, MAPK4
Activated	1	WikiPathways_2019_Human	25	Cell Cycle WP179	0.00455739	2.13767	11.5242	0.0723713	18	CDKN2D, PLK1, CDC6, PKMYT1, CDC25A, CCNB2, ORC4, CCNB1, CDC23, WEE2, ESPL1, CCNE1, CDK4, CDC27, E2F1, ATM, E2F5, ANAPC1
Activated	1	WikiPathways_2019_Human	26	Fatty Acid Biosynthesis WP357	0.00515695	4.52798	23.8507	0.0762705	6	PECR, ACLY, ACSS2, ECH1, ACSL3, ACACB
Activated	1	WikiPathways_2019_Human	27	DNA Damage Response WP707	0.00518716	2.59198	13.6379	0.0762705	12	CASP9, CCNB2, CCNB1, RRM2B, CDK5, CCNE1, CDK4, E2F1, ATM, RAD1, CDC25A, DDB2
Activated	1	WikiPathways_2019_Human	28	SREBF and miR33 in cholesterol and lipid homeostasis WP2011	0.0056273	5.48635	28.42	0.0783739	5	SREBF1, PRKAA1, HMGCR, PPARA, SREBF2
Activated	1	WikiPathways_2019_Human	29	TGF-beta Signaling Pathway WP366	0.00572505	2.0369	10.5163	0.0783739	19	YAP1, KLF11, MAP2K1, CREBBP, ROCK1, FOXH1, NEDD4L, NUP153, PIAS2, PTK2, CCNB2, STAMBPL1, SIN3A, TRAF6, RAF1, DCP1A, E2F5, RNF111, MAPK4
Activated	1	WikiPathways_2019_Human	30	ATM Signaling Network in Development and Disease WP3878	0.00638839	3.02131	15.2675	0.0842046	9	HDAC4, MDC1, PRKAA1, STK11, CDK5, TSC2, ATM, LBR, AURKB
Activated	1	WikiPathways_2019_Human	31	Chemokine signaling pathway WP3929	0.00724433	1.8776	9.25194	0.0842046	22	STAT5B, MAP2K1, ROCK1, PRKCB, STAT3, BRAF, PIK3CB, ARRB2, PTK2, RELA, CRKL, VAV2, GNAI2, TIAM1, GNG10, PAK1, ADCY9, GRK5, PARD3, GNB4, CSK, RAF1
Activated	1	WikiPathways_2019_Human	32	miRNA Regulation of DNA Damage Response WP1530	0.00738114	2.45979	12.0747	0.0842046	12	CASP9, CCNB2, CCNB1, RRM2B, CDK5, CCNE1, CDK4, E2F1, ATM, RAD1, CDC25A, DDB2
Activated	1	WikiPathways_2019_Human	33	Regulation of Microtubule Cytoskeleton WP2038	0.00741404	2.93949	14.4164	0.0842046	9	TIAM1, PAK1, CLIP1, ROCK1, PTPRA, STAT3, AURKB, CLASP1, MARK1
Activated	1	WikiPathways_2019_Human	34	miRNA Biogenesis WP2338	0.00754918	12.0594	58.9262	0.0842046	3	XPO5, DROSHA, TARBP2
Activated	1	WikiPathways_2019_Human	35	mir-124 predicted interactions with cell cycle and differentiation WP3595	0.00754918	12.0594	58.9262	0.0842046	3	STK11, PRKAA1, CTDSP1
Activated	1	WikiPathways_2019_Human	36	Pancreatic adenocarcinoma pathway WP4263	0.00763569	2.25854	11.0102	0.0842046	14	MAP2K1, RIPK4, STAT3, ARAF, BRAF, PIK3CB, RELA, DDB2, CASP9, TIAM1, PAK1, CDK4, E2F1, RAF1
Activated	1	WikiPathways_2019_Human	37	Amino Acid metabolism WP3925	0.00926983	2.19964	10.2965	0.0976324	14	MPST, PDHX, MDH1, MDH2, GPT2, GOT2, DLST, MUT, ACLY, OGDH, ALDH18A1, IARS, ACAA1, HIBCH
Activated	1	WikiPathways_2019_Human	38	Ebola Virus Pathway on Host WP4217	0.00964601	1.96338	9.11247	0.0976324	18	CREBBP, VPS33A, VPS4A, PIK3CB, RELA, TPCN2, VAV2, TIAM1, ADAM17, PAK1, NPC1, CLTCL1, REL, FLNA, FLNB, ITGA5, FOLR1, VPS16
Activated	1	WikiPathways_2019_Human	39	TCA Cycle (aka Krebs or citric acid cycle) WP78	0.00970723	4.6418	21.5142	0.0976324	5	MDH2, IDH3G, OGDH, DLST, SDHC
Activated	1	WikiPathways_2019_Human	40	Exercise-induced Circadian Regulation WP410	0.00983702	2.78845	12.8871	0.0976324	9	PER2, CEBPB, RBPMS, PPP1R3C, CRY2, CRY1, GFRA1, TOB1, CLOCK
Activated	1	WikiPathways_2019_Human	41	Alzheimers Disease WP2059	0.0102916	2.24615	10.2793	0.0996533	13	LRP1, ATP2A3, EIF2AK3, ITPR2, IDE, CACNA1C, GRIN1, CASP9, PPP3CB, ADAM17, PPP3CC, CDK5, FADD
Activated	1	WikiPathways_2019_Human	42	Regulation of Actin Cytoskeleton WP51	0.0107946	1.86323	8.43801	0.102034	20	MAP2K1, ROCK1, CHRM4, BRAF, PIK3CB, PIK3C2A, ARHGAP35, PTK2, SLC9A1, MOS, PAK1, PIK3C3, CSK, RAF1, WASF1, FGFR3, WASF2, GIT1, MAPK4, FGFR1
Activated	1	WikiPathways_2019_Human	43	Human Thyroid Stimulating Hormone (TSH) signaling pathway WP2032	0.0111789	2.41773	10.8646	0.103209	11	MAP2K1, CCNE1, CDK4, RPS6KA1, STAT3, E2F1, SCRIB, BRAF, RAF1, RAP1GAP, GNAI2
Activated	1	WikiPathways_2019_Human	44	Pathways in clear cell renal cell carcinoma WP4018	0.0124818	2.18352	9.57144	0.11262	13	GPI, SETD2, CREBBP, MDH1, SHMT1, STAT3, TSC2, ACACB, HK2, RPTOR, ACLY, PGK1, CEP290
Activated	1	WikiPathways_2019_Human	45	Fatty Acid Beta Oxidation WP143	0.0132147	3.13064	13.5445	0.114586	7	HADHB, HADHA, CPT1A, ACSS2, GPD2, ACSL3, CRAT
Activated	1	WikiPathways_2019_Human	46	Metabolic reprogramming in colon cancer WP4290	0.013277	2.84203	12.2825	0.114586	8	GPI, ACLY, MDH2, PGAM1, GOT2, PGK1, DLST, GART
Activated	1	WikiPathways_2019_Human	47	Integrated Cancer Pathway WP1971	0.0174161	2.68385	10.8706	0.144046	8	CASP9, CDK4, PLK1, NOXA1, E2F1, ATM, BACH1, CDC25A
Activated	1	WikiPathways_2019_Human	48	Interleukin-11 Signaling Pathway WP2332	0.0174161	2.68385	10.8706	0.144046	8	PIAS3, MAP2K1, RPS6KA1, STAT3, BIRC5, TYK2, RAF1, RELA
Activated	1	WikiPathways_2019_Human	49	Interferon type I signaling pathways WP585	0.0206943	2.41587	9.36849	0.159807	9	RPTOR, IFNAR2, PIAS3, STAT3, RAPGEF1, REL, GAB2, TYK2, CRKL
Activated	1	WikiPathways_2019_Human	50	PDGFR-beta pathway WP3972	0.0207402	3.1487	12.2034	0.159807	6	STAT5B, MAP2K1, PRKCB, STAT3, PLCG1, RAF1
Activated	1	WikiPathways_2019_Human	51	miRs in Muscle Cell Differentiation WP2012	0.0207402	3.1487	12.2034	0.159807	6	PRKCI, PRKCH, PRKCB, PRKCE, PRKD1, MEF2D
Activated	1	WikiPathways_2019_Human	52	Endometrial cancer WP4155	0.0209318	2.27963	8.81414	0.159807	10	CASP9, MAP2K1, ARAF, ILK, BRAF, PIK3CB, RAF1, FGFR3, DDB2, FGFR1
Activated	1	WikiPathways_2019_Human	53	miRNAs involved in DNA damage response WP1545	0.0237315	4.38622	16.4086	0.177762	4	CCNE1, E2F1, ATM, CDC25A
Activated	1	WikiPathways_2019_Human	54	PI3K-AKT-mTOR signaling pathway and therapeutic opportunities WP3844	0.0242912	3.01734	11.2174	0.178585	6	RPTOR, RB1CC1, TSC2, RICTOR, PIK3CB, ATG13
Activated	1	WikiPathways_2019_Human	55	Corticotropin-releasing hormone signaling pathway WP2355	0.0249862	1.96432	7.24721	0.178802	13	PRKCI, MAP2K1, PRKCB, BRAF, ARRB2, RELA, PTK2, GNAI2, CRHR2, CASP9, NR4A1, PLCG1, RAF1
Activated	1	WikiPathways_2019_Human	56	Pathways Affected in Adenoid Cystic Carcinoma WP3651	0.025555	2.19649	8.05437	0.178802	10	SETD2, CREBBP, NCOR1, KANSL1, KAT6A, KMT2C, INSRR, ATM, ARID1A, RAF1
Activated	1	WikiPathways_2019_Human	57	Ciliary landscape WP4352	0.0256718	1.58517	5.80545	0.178802	25	YAP1, DOCK5, VPS4A, IQGAP3, DNPEP, APMAP, ARHGDIA, CEP290, AAR2, CDR2, NEK8, IQCB1, CREBBP, CNOT6L, IFT140, EXOC6B, RAB3IL1, ACSL3, RAB14, WNK1, XPNPEP3, ERF, GLA, PAFAH1B1, ARL8B
Activated	1	WikiPathways_2019_Human	58	Degradation pathway of sphingolipids, including diseases WP4153	0.0266322	6.02874	21.858	0.18141	3	NEU3, GM2A, GLA
Activated	1	WikiPathways_2019_Human	59	PDGF Pathway WP2526	0.0271026	2.64076	9.52819	0.18141	7	TIAM1, PAK1, MAP2K1, STAT3, PLCG1, RAF1, VAV2
Activated	1	WikiPathways_2019_Human	60	Ethanol effects on histone modifications WP3996	0.0282264	2.89649	10.3332	0.18141	6	HDAC4, HDAC5, ACSS2, ALDH2, HDAC6, HDAC7
Activated	1	WikiPathways_2019_Human	61	Tumor suppressor activity of SMARCB1 WP4204	0.0282264	2.89649	10.3332	0.18141	6	SUZ12, SMARCC2, RBBP4, CDK4, DPF2, ARID1A
Activated	1	WikiPathways_2019_Human	62	Rett syndrome causing genes WP4312	0.0283311	2.41494	8.60636	0.18141	8	NCOR2, HDAC5, CECR2, NCOR1, TRRAP, HTT, BRAF, SHANK3
Activated	1	WikiPathways_2019_Human	63	Interactome of polycomb repressive complex 2 (PRC2) WP2916	0.0297662	4.02048	14.1295	0.184644	4	SUZ12, SETX, AEBP2, RBBP4
Activated	1	WikiPathways_2019_Human	64	TCA Cycle and Deficiency of Pyruvate Dehydrogenase complex (PDHc) WP2453	0.0297662	4.02048	14.1295	0.184644	4	ACLY, MDH1, OGDH, DLST
Activated	1	WikiPathways_2019_Human	65	PPAR signaling pathway WP3942	0.0308675	2.11919	7.37066	0.188529	10	CPT1A, RXRA, FABP4, ILK, ACSL3, ACOX3, SORBS1, ACAA1, PPARA, ACSBG2
Activated	1	WikiPathways_2019_Human	66	miRNA regulation of p53 pathway in prostate cancer WP3982	0.032874	3.17493	10.8426	0.197742	5	CASP9, SESN3, EI24, ATM, DDB2
Activated	1	WikiPathways_2019_Human	67	Retinoblastoma Gene in Cancer WP2446	0.0333969	1.93335	6.57203	0.197889	12	POLD3, CCNB2, RFC3, CCNB1, RBBP4, SIN3A, CCNE1, CDK4, E2F1, CCDC6, RAF1, CDC25A
Activated	1	WikiPathways_2019_Human	68	Kit receptor signaling pathway WP304	0.0348196	2.17369	7.29833	0.203285	9	STAT5B, MAP2K1, PRKCB, RPS6KA1, STAT3, GAB2, PLCG1, RAF1, CRKL
Activated	1	WikiPathways_2019_Human	69	Leptin Insulin Overlap WP3935	0.036625	3.71101	12.2724	0.207716	4	INSR, STAT3, IRS4, DGKZ
Activated	1	WikiPathways_2019_Human	70	Mitochondrial LC-Fatty Acid Beta-Oxidation WP368	0.036625	3.71101	12.2724	0.207716	4	PECR, HADHA, CPT1A, ACSL3
Activated	1	WikiPathways_2019_Human	71	MAPK Signaling Pathway WP382	0.0379909	1.49279	4.88202	0.209817	27	CACNA1C, ARRB2, ECSIT, CACNA1E, DUSP16, RELA, CRKL, CACNA1G, PPP3CB, PAK1, PPP3CC, FLNA, FLNB, MAP3K8, MAP2K7, MAP4K3, MAP2K5, MAP2K1, PLA2G4F, BRAF, MOS, CACNB2, NR4A1, TRAF6, RAF1, FGFR3, FGFR1
Activated	1	WikiPathways_2019_Human	72	MTHFR deficiency WP4288	0.038581	3.01602	9.81714	0.209817	5	CASP9, PCYT1A, EHMT1, COMT, GRIN1
Activated	1	WikiPathways_2019_Human	73	Physiological and Pathological Hypertrophy of the Heart WP1528	0.038581	3.01602	9.81714	0.209817	5	PPP3CB, PRKCB, PRKCE, STAT3, LIFR
Activated	1	WikiPathways_2019_Human	74	T-Cell antigen Receptor (TCR) Signaling Pathway WP69	0.0418884	1.85869	5.89714	0.224726	12	MAP2K1, PAK1, TRAF6, REL, CBLB, MAP3K8, GAB2, PLCG1, RAF1, RELA, CRKL, NCK1
Activated	1	WikiPathways_2019_Human	75	Ras Signaling WP4223	0.0435784	1.55853	4.88318	0.230675	21	MAP2K1, PLA2G4F, PRKCB, INSR, GAB1, PIK3CB, GAB2, RELA, PLD2, GRIN1, TIAM1, GNG10, PAK1, GNB4, REL, ABL2, SHOC2, PLCG1, RAF1, FGFR3, FGFR1
Activated	1	WikiPathways_2019_Human	76	PPAR Alpha Pathway WP2878	0.0448551	2.87225	8.91637	0.234309	5	CPT1A, RXRA, CDK4, ACAA1, PPARA
Activated	1	WikiPathways_2019_Human	77	Genotoxicity pathway WP4286	0.0500644	2.01224	6.02554	0.255973	9	COIL, NLRX1, TP53I3, RRM2B, DAAM1, EI24, CBLB, DDB2, DCP1B
Activated	1	WikiPathways_2019_Human	78	Vitamin B6-dependent and responsive disorders WP4228	0.0502919	8.03438	24.0221	0.255973	2	PNPO, PIGV
Activated	1	WikiPathways_2019_Human	79	IL-4 Signaling Pathway WP395	0.0523286	2.09926	6.19328	0.262968	8	STAT5B, CEBPB, STAT3, BIRC5, FLNA, GAB2, TYK2, RELA
Activated	1	WikiPathways_2019_Human	80	Glycolysis and Gluconeogenesis WP534	0.0538781	2.22307	6.49366	0.26502	7	GPI, MDH1, MDH2, PGAM1, GOT2, PGK1, HK2
Activated	1	WikiPathways_2019_Human	81	Zinc homeostasis WP3529	0.0540722	2.41309	7.04003	0.26502	6	SLC39A9, SLC30A5, SLC39A11, SLC30A1, SLC39A13, SLC39A14
Activated	1	WikiPathways_2019_Human	82	Cardiac Hypertrophic Response WP2795	0.0573012	2.05449	5.87467	0.274079	8	HDAC4, HDAC5, MAP2K1, PRKD1, RAF1, MAP2K7, MAP2K5, HDAC7
Activated	1	WikiPathways_2019_Human	83	DNA IR-Double Strand Breaks (DSBs) and cellular response via ATM WP3959	0.0573012	2.05449	5.87467	0.274079	8	CASP9, YAP1, MDC1, CDK5, TRAF6, HSF1, E2F1, ATM
Activated	1	WikiPathways_2019_Human	84	Mesodermal Commitment Pathway WP2857	0.0582698	1.58061	4.49315	0.274284	17	YAP1, SMAD1, SETD2, FOXH1, HTT, ACVR2B, EMSY, POU5F1, ACVR2A, EXT1, CCDC88A, AEBP2, UBR5, CCDC6, DIP2A, WDFY2, FGFR1
Activated	1	WikiPathways_2019_Human	85	Bone Morphogenic Protein (BMP) Signalling and Regulation WP1425	0.0587257	4.01851	11.392	0.274284	3	SMAD1, TOB2, TOB1
Activated	1	WikiPathways_2019_Human	86	ESC Pluripotency Pathways WP3931	0.0604561	1.65826	4.6528	0.276206	14	SMAD1, MAP2K1, WNT5A, STAT3, ARAF, GAB1, LIFR, BRAF, LRP6, RAF1, FGFR3, MAP2K5, MAPK4, FGFR1
Activated	1	WikiPathways_2019_Human	87	Melatonin metabolism and effects WP3298	0.0605288	2.33512	6.54916	0.276206	6	PER2, ACHE, TRAF6, CRY2, CRY1, CLOCK
Activated	1	WikiPathways_2019_Human	88	Hereditary leiomyomatosis and renal cell carcinoma pathway WP4206	0.0621833	3.01471	8.37385	0.280532	4	PRKAA1, SLC11A2, KEAP1, ACACB
Activated	1	WikiPathways_2019_Human	89	AGE/RAGE pathway WP2324	0.0640069	1.90602	5.23921	0.285514	9	CASP9, STAT5B, MAP2K1, ROCK1, PRKCB, INSR, STAT3, RAF1, RELA
Activated	1	WikiPathways_2019_Human	90	Gastric Cancer Network 1 WP2361	0.0671219	2.51281	6.78771	0.292188	5	TPX2, UBE2C, MYBL2, LIN9, AURKA
Activated	1	WikiPathways_2019_Human	91	MAPK Cascade WP422	0.0671219	2.51281	6.78771	0.292188	5	MAP2K1, ARAF, BRAF, MAP2K7, RAF1
Activated	1	WikiPathways_2019_Human	92	Histone Modifications WP2369	0.0691492	1.87306	5.00385	0.292188	9	SETD2, AEBP2, SETDB1, KMT5C, KMT2C, KMT2B, SMYD2, EHMT1, SMYD4
Activated	1	WikiPathways_2019_Human	93	exRNA mechanism of action and biogenesis WP2805	0.0716632	6.02546	15.8818	0.292188	2	XPO5, DROSHA
Activated	1	WikiPathways_2019_Human	94	Cell Differentiation - Index WP2029	0.0721269	3.61646	9.50886	0.292188	3	HDAC5, STAT3, MEF2D
Activated	1	WikiPathways_2019_Human	95	Genes targeted by miRNAs in adipocytes WP1992	0.0721269	3.61646	9.50886	0.292188	3	HDAC4, KCNQ1, HCN2
Activated	1	WikiPathways_2019_Human	96	Homologous recombination WP186	0.0721269	3.61646	9.50886	0.292188	3	POLD3, POLD1, ATM
Activated	1	WikiPathways_2019_Human	97	Kennedy pathway from Sphingolipids WP3933	0.0721269	3.61646	9.50886	0.292188	3	PTDSS2, PTDSS1, PCYT1A
Activated	1	WikiPathways_2019_Human	98	Valproic acid pathway WP3871	0.0721269	3.61646	9.50886	0.292188	3	HADHB, HADHA, ACADSB
Activated	1	WikiPathways_2019_Human	99	RAC1/PAK1/p38/MMP2 Pathway WP3303	0.074542	1.84121	4.78051	0.298921	9	CASP9, YAP1, STAT5B, PAK1, STAT3, BIRC5, RELA, PTK2, NCK1
Activated	1	WikiPathways_2019_Human	100	IL-3 Signaling Pathway WP286	0.0785774	2.01091	5.11511	0.311952	7	STAT5B, MAP2K1, STAT3, RAPGEF1, GAB2, RAF1, CRKL
Activated	1	WikiPathways_2019_Human	101	ATM Signaling Pathway WP2516	0.0825192	2.12873	5.3106	0.320967	6	MDC1, CCNB1, CCNE1, CASP2, ATM, CDC25A
Activated	1	WikiPathways_2019_Human	102	IL-5 Signaling Pathway WP127	0.0825192	2.12873	5.3106	0.320967	6	STAT5B, GSK3A, MAP2K1, RPS6KA1, STAT3, RAF1
Activated	1	WikiPathways_2019_Human	103	PI3K/AKT/mTOR - VitD3 Signalling WP4141	0.0832735	2.67945	6.6601	0.320967	4	PFKFB4, RXRA, TSC2, RELA
Activated	1	WikiPathways_2019_Human	104	Synaptic signaling pathways associated with autism spectrum disorder WP4539	0.08563	1.96404	4.82707	0.324909	7	RPTOR, PRKAA1, TSC2, PIK3CB, CACNA1C, SHANK3, GRIN1
Activated	1	WikiPathways_2019_Human	105	Cysteine and methionine catabolism WP4504	0.0867515	3.28751	8.03701	0.324909	3	MPST, ETHE1, SUOX
Activated	1	WikiPathways_2019_Human	106	H19 action Rb-E2F1 signaling and CDK-Beta-catenin activity WP3969	0.0867515	3.28751	8.03701	0.324909	3	CDK8, CDK4, E2F1
Activated	1	WikiPathways_2019_Human	107	Apoptosis Modulation and Signaling WP1772	0.0881071	1.65993	4.03231	0.326902	11	CASP9, BAG3, TRAF6, BNIP3, MADD, CASP2, BIRC5, BIRC6, PRKD1, FADD, BCL2L2
Activated	1	WikiPathways_2019_Human	108	Acetylcholine Synthesis WP528	0.0953438	4.8201	11.3285	0.341951	2	ACHE, PCYT1A
Activated	1	WikiPathways_2019_Human	109	DDX1 as a regulatory component of the Drosha microprocessor WP2942	0.0953438	4.8201	11.3285	0.341951	2	DROSHA, ATM
Activated	1	WikiPathways_2019_Human	110	Disorders of the Krebs cycle WP4236	0.0953438	4.8201	11.3285	0.341951	2	PDHX, DLST
Activated	1	WikiPathways_2019_Human	111	Primary Focal Segmental Glomerulosclerosis FSGS WP2572	0.0986275	1.72393	3.99333	0.341951	9	TRPC6, DAG1, ILK, PLCG1, AGRN, PTK2, NCK1, CD2AP, LRP6
Activated	1	WikiPathways_2019_Human	112	G Protein Signaling Pathways WP35	0.0991083	1.61927	3.74301	0.341951	11	PRKCI, GNG10, PPP3CC, PRKCH, ADCY9, PRKCB, PRKCE, PRKD1, PDE7A, SLC9A1, GNAI2
Activated	1	WikiPathways_2019_Human	113	DNA Replication WP466	0.0993335	2.01025	4.64222	0.341951	6	POLD3, ORC4, RFC3, RFC2, POLD1, CDC6
Activated	1	WikiPathways_2019_Human	114	IL-2 Signaling Pathway WP49	0.0993335	2.01025	4.64222	0.341951	6	STAT5B, MAP2K1, STAT3, GAB2, RAF1, CRKL
Activated	1	WikiPathways_2019_Human	115	Splicing factor NOVA regulated synaptic proteins WP4148	0.0993335	2.01025	4.64222	0.341951	6	AGRN, NEO1, RAP1GAP, CLASP1, MAPK4, GRIN1
Activated	1	WikiPathways_2019_Human	116	T-Cell antigen Receptor (TCR) pathway during Staphylococcus aureus infection WP3863	0.100279	1.78749	4.11086	0.341951	8	MAP2K1, PAK1, CDK4, MAP3K8, PLCG1, RAF1, MAP2K7, NCK1
Activated	1	WikiPathways_2019_Human	117	Wnt Signaling Pathway WP363	0.100776	1.87655	4.3064	0.341951	7	BCL9, GSK3A, PRKCB, TSC2, ARRB2, CSNK1G1, LRP6
Activated	1	WikiPathways_2019_Human	118	Chromosomal and microsatellite instability in colorectal cancer WP4216	0.105274	1.69691	3.82005	0.354186	9	CASP9, MAP2K1, ARAF, REL, BIRC5, BRAF, RAF1, APPL1, DDB2
Activated	1	WikiPathways_2019_Human	119	Angiogenesis WP1539	0.107387	2.41124	5.38024	0.358257	4	SMAD1, CREBBP, PLCG1, PTK2
Activated	1	WikiPathways_2019_Human	120	G1 to S cell cycle control WP45	0.115171	1.72346	3.72498	0.381023	8	CDKN2D, ORC4, CCNB1, CCNE1, CDK4, E2F1, ATM, CDC25A
Activated	1	WikiPathways_2019_Human	121	Cori Cycle WP1946	0.119293	2.78144	5.91383	0.391398	3	GPI, PGAM1, PGK1
Activated	1	WikiPathways_2019_Human	122	Phase I biotransformations, non P450 WP136	0.120854	4.01654	8.48762	0.393272	2	PON2, LIPA
Activated	1	WikiPathways_2019_Human	123	Adipogenesis WP236	0.123895	1.45701	3.04271	0.399102	14	STAT5B, SREBF1, CEBPB, STAT3, IRS4, LIFR, NCOR2, NCOR1, RXRA, E2F1, PNPLA3, PLIN2, PPARA, MEF2D
Activated	1	WikiPathways_2019_Human	124	IL-1 signaling pathway WP195	0.126029	1.75898	3.64327	0.399102	7	MAP2K1, TRAF6, REL, PLCG1, ECSIT, MAP2K7, RELA
Activated	1	WikiPathways_2019_Human	125	RANKL/RANK (Receptor activator of NFKB (ligand)) Signaling Pathway WP2018	0.126029	1.75898	3.64327	0.399102	7	MAP2K1, TRAF6, GAB2, PLCG1, MAP2K7, RELA, PTK2
Activated	1	WikiPathways_2019_Human	126	Photodynamic therapy-induced NF-kB survival signaling WP3617	0.126667	2.00959	4.1522	0.399102	5	TRAF6, REL, BIRC5, RELA, BCL2L2
Activated	1	WikiPathways_2019_Human	127	Pathways Regulating Hippo Signaling WP4540	0.129994	1.52579	3.11302	0.406359	11	PRKCI, PRKAA1, PRKCH, PRKCB, PRKCE, INSR, CDH22, TAZ, FGFR3, FGFR1, GNAI2
Activated	1	WikiPathways_2019_Human	128	EPO Receptor Signaling WP581	0.134245	2.1918	4.40133	0.41637	4	STAT5B, MAP2K1, STAT3, RAF1
Activated	1	WikiPathways_2019_Human	129	IL-9 Signaling Pathway WP22	0.137007	2.58263	5.13354	0.421642	3	STAT5B, MAP2K1, STAT3
Activated	1	WikiPathways_2019_Human	130	Target Of Rapamycin (TOR) Signaling WP1471	0.138376	1.94466	3.84611	0.421935	5	RPTOR, PRKAA1, TSC2, RICTOR, HMGCR
Activated	1	WikiPathways_2019_Human	131	Circadian rhythm related genes WP3594	0.139228	1.33451	2.63117	0.421935	20	PRMT5, SREBF1, CPT1A, ZFHX3, PRKAA1, PHLPP1, DYRK1A, NR1D1, BTBD9, SETX, PER2, NCOR1, NAGLU, CDK4, SIN3A, CRY2, CRY1, ATF5, PPARA, CLOCK
Activated	1	WikiPathways_2019_Human	132	Methylation Pathways WP704	0.147775	3.44256	6.5824	0.443112	2	MAT2A, COMT
Activated	1	WikiPathways_2019_Human	133	Energy Metabolism WP1541	0.148448	1.76462	3.36605	0.443112	6	PRKAA1, PPP3CB, RXRA, PPP3CC, PPARA, MEF2D
Activated	1	WikiPathways_2019_Human	134	4-hydroxytamoxifen, Dexamethasone, and Retinoic Acids Regulation of p27 Expression WP3879	0.155546	2.41032	4.48516	0.457419	3	MAP2K1, PRKAA1, RAF1
Activated	1	WikiPathways_2019_Human	135	Inhibition of exosome biogenesis and secretion by Manumycin A in CRPC cells WP4301	0.155546	2.41032	4.48516	0.457419	3	ARAF, BRAF, RAF1
Activated	1	WikiPathways_2019_Human	136	Wnt Signaling Pathway and Pluripotency WP399	0.158062	1.45841	2.69043	0.461401	11	PRKCI, CREBBP, PRKCH, RACGAP1, PRKCB, PRKCE, WNT5A, PRKD1, POU5F1, PAFAH1B1, LRP6
Activated	1	WikiPathways_2019_Human	137	Epithelial to mesenchymal transition in colorectal cancer WP4239	0.160577	1.35054	2.47012	0.465321	16	SUZ12, MAP2K1, WNT5A, PIK3CB, FOXM1, LRP6, CLDN6, TJP1, PAK1, RBBP4, MMP15, CTDSP1, TRAF6, ITGA5, RAF1, MEF2D
Activated	1	WikiPathways_2019_Human	138	Nuclear Receptors WP170	0.163133	1.8266	3.31198	0.465927	5	NR4A1, RXRA, NR1H2, NR1I2, PPARA
Activated	1	WikiPathways_2019_Human	139	Parkinsons Disease Pathway WP2371	0.163133	1.8266	3.31198	0.465927	5	CASP9, ATXN2, CCNE1, CASP2, PARK7
Activated	1	WikiPathways_2019_Human	140	TNF alpha Signaling Pathway WP231	0.166639	1.4711	2.63609	0.472541	10	CASP9, CREBBP, MADD, PLK1, REL, MAP3K8, FADD, RAF1, MAP2K7, NFKBIE
Activated	1	WikiPathways_2019_Human	141	Apoptosis Modulation by HSP70 WP384	0.174803	2.25955	3.94087	0.474616	3	CASP9, CASP2, FADD
Activated	1	WikiPathways_2019_Human	142	Cell Differentiation - Index expanded WP2023	0.174803	2.25955	3.94087	0.474616	3	HDAC5, STAT3, MEF2D
Activated	1	WikiPathways_2019_Human	143	Extracellular vesicles in the crosstalk of cardiac cells WP4300	0.174803	2.25955	3.94087	0.474616	3	STAT3, BIRC5, SORBS2
Activated	1	WikiPathways_2019_Human	144	Nucleotide Metabolism WP404	0.174803	2.25955	3.94087	0.474616	3	RRM2B, POLD1, SAT1
Activated	1	WikiPathways_2019_Human	145	Leptin and adiponectin WP3934	0.17574	3.01208	5.23725	0.474616	2	CPT1A, PRKAA1
Activated	1	WikiPathways_2019_Human	146	Liver X Receptor Pathway WP2874	0.17574	3.01208	5.23725	0.474616	2	SREBF1, RXRA
Activated	1	WikiPathways_2019_Human	147	Mammary gland development pathway - Involution (Stage 4 of 4) WP2815	0.17574	3.01208	5.23725	0.474616	2	STAT3, E2F1
Activated	1	WikiPathways_2019_Human	148	Statin Pathway WP430	0.178936	1.92847	3.31838	0.479983	4	LRP1, DGAT1, HMGCR, FDFT1
Activated	1	WikiPathways_2019_Human	149	Oxidative Damage WP3941	0.189503	1.72204	2.86436	0.504918	5	CASP9, BAG4, TRAF6, MAP3K9, NFKBIE
Activated	1	WikiPathways_2019_Human	150	Apoptosis WP254	0.193804	1.44716	2.37466	0.508839	9	CASP9, BNIP3L, CASP2, BIRC5, IRF5, FADD, NFKBIE, RELA, BCL2L2
Activated	1	WikiPathways_2019_Human	151	Synaptic Vesicle Pathway WP2267	0.194155	1.60742	2.63471	0.508839	6	UNC13B, CLTCL1, AP2A1, PARK7, AP2B1, DNM2
Activated	1	WikiPathways_2019_Human	152	One Carbon Metabolism WP241	0.19482	1.8542	3.03287	0.508839	4	FOLH1, MTHFD1L, SHMT1, GART
Activated	1	WikiPathways_2019_Human	153	Pyrimidine metabolism WP4022	0.203114	1.42804	2.27628	0.525777	9	POLD3, UCK1, RRM2B, POLD1, NME3, CTPS2, UPRT, DCTPP1, DHODH
Activated	1	WikiPathways_2019_Human	154	SRF and miRs in Smooth Muscle Differentiation and Proliferation WP1991	0.20443	2.67726	4.25022	0.525777	2	MYOCD, MEF2D
Activated	1	WikiPathways_2019_Human	155	Thermogenesis WP4321	0.205278	1.36775	2.16568	0.525777	11	RPTOR, CPT1A, PRKAA1, SMARCC2, ADCY9, CREB3L2, RPS6KA1, TSC2, ACSL3, ARID1A, FGFR1
Activated	1	WikiPathways_2019_Human	156	Gastric Cancer Network 2 WP2363	0.211117	1.78543	2.77695	0.533843	4	RFC3, UBE2C, FAM91A1, LBR
Activated	1	WikiPathways_2019_Human	157	IL17 signaling pathway WP2112	0.211117	1.78543	2.77695	0.533843	4	CEBPB, TRAF6, STAT3, RELA
Activated	1	WikiPathways_2019_Human	158	Glycerophospholipid Biosynthetic Pathway WP2533	0.215068	2.00827	3.08632	0.540391	3	PTDSS1, CDIPT, CRLS1
Activated	1	WikiPathways_2019_Human	159	Common Pathways Underlying Drug Addiction WP2636	0.217263	1.62878	2.48657	0.542474	5	MAP2K1, PRKCB, ARAF, RAF1, GRIN1
Activated	1	WikiPathways_2019_Human	160	Ovarian Infertility Genes WP34	0.227777	1.72157	2.54686	0.565173	4	CEBPB, NCOR1, CDK4, ATM
Activated	1	WikiPathways_2019_Human	161	IL-6 signaling pathway WP364	0.231591	1.58583	2.31972	0.567288	5	CREBBP, MAP2K1, STAT3, GAB1, TYK2
Activated	1	WikiPathways_2019_Human	162	MAPK and NFkB Signalling Pathways Inhibited by Yersinia YopJ WP3849	0.233571	2.4094	3.50391	0.567288	2	TRAF6, RAF1
Activated	1	WikiPathways_2019_Human	163	Regulation of Apoptosis by Parathyroid Hormone-related Protein WP3872	0.235877	1.90247	2.74801	0.567288	3	GSK3A, BCL2L14, BCL2L2
Activated	1	WikiPathways_2019_Human	164	Transcription factor regulation in adipogenesis WP3599	0.235877	1.90247	2.74801	0.567288	3	CEBPB, RXRA, INSR
Activated	1	WikiPathways_2019_Human	165	Vitamin D in inflammatory diseases WP4482	0.235877	1.90247	2.74801	0.567288	3	MED14, RXRA, RELA
Activated	1	WikiPathways_2019_Human	166	Association Between Physico-Chemical Features and Toxicity Associated Pathways WP3680	0.240982	1.43018	2.03519	0.567288	7	MAP2K1, PAK1, DAAM1, PLCG1, RAF1, PTK2, NCK1
Activated	1	WikiPathways_2019_Human	167	Prion disease pathway WP3995	0.244753	1.66211	2.33944	0.567288	4	RXRA, STAT3, PTK2, FGFR1
Activated	1	WikiPathways_2019_Human	168	Resistin as a regulator of inflammation WP4481	0.244753	1.66211	2.33944	0.567288	4	PIK3CB, PLCG1, RELA, PLCD1
Activated	1	WikiPathways_2019_Human	169	miRNA regulation of prostate cancer signaling pathways WP3981	0.244753	1.66211	2.33944	0.567288	4	CASP9, CREBBP, MAP2K1, RAF1
Activated	1	WikiPathways_2019_Human	170	Calcium Regulation in the Cardiac Cell WP536	0.252808	1.25065	1.71981	0.567288	14	PRKCH, PRKCB, CHRM4, PRKCE, ATP2A3, ITPR2, CACNA1C, ARRB2, CACNA1E, GNAI2, ADCY9, GRK5, GNB4, PRKD1
Activated	1	WikiPathways_2019_Human	171	NRF2-ARE regulation WP4357	0.257014	1.80725	2.45538	0.567288	3	CEBPB, INSR, KEAP1
Activated	1	WikiPathways_2019_Human	172	Nanoparticle triggered autophagic cell death WP2509	0.257014	1.80725	2.45538	0.567288	3	INSR, ATG9B, TSC2
Activated	1	WikiPathways_2019_Human	173	The human immune response to tuberculosis WP4197	0.257014	1.80725	2.45538	0.567288	3	IFNAR2, MED14, TYK2
Activated	1	WikiPathways_2019_Human	174	Notch Signaling WP268	0.260996	1.50638	2.02344	0.567288	5	LFNG, NCOR2, CREBBP, ADAM17, MAML1
Activated	1	WikiPathways_2019_Human	175	Type 2 papillary renal cell carcinoma WP4241	0.261995	1.60662	2.15196	0.567288	4	SETD2, CREBBP, PRCC, TFE3
Activated	1	WikiPathways_2019_Human	176	Disorders of Folate Metabolism and Transport WP4259	0.262925	2.19024	2.92592	0.567288	2	GART, FOLR1
Activated	1	WikiPathways_2019_Human	177	Dopamine metabolism WP2436	0.262925	2.19024	2.92592	0.567288	2	COMT, TYR
Activated	1	WikiPathways_2019_Human	178	Estrogen Receptor Pathway WP2881	0.262925	2.19024	2.92592	0.567288	2	STAT3, PPARA
Activated	1	WikiPathways_2019_Human	179	Irinotecan Pathway WP229	0.262925	2.19024	2.92592	0.567288	2	ABCC1, NPC1
Activated	1	WikiPathways_2019_Human	180	MFAP5-mediated ovarian cancer cell motility and invasiveness WP3301	0.262925	2.19024	2.92592	0.567288	2	PLCG1, PTK2
Activated	1	WikiPathways_2019_Human	181	Osteopontin Signaling WP1434	0.262925	2.19024	2.92592	0.567288	2	MAP2K1, RELA
Activated	1	WikiPathways_2019_Human	182	Transcriptional cascade regulating adipogenesis WP4211	0.262925	2.19024	2.92592	0.567288	2	SREBF1, CEBPB
Activated	1	WikiPathways_2019_Human	183	Vitamin B12 Disorders WP4271	0.262925	2.19024	2.92592	0.567288	2	MMAA, MUT
Activated	1	WikiPathways_2019_Human	184	ncRNAs involved in STAT3 signaling in hepatocellular carcinoma WP4337	0.262925	2.19024	2.92592	0.567288	2	STAT3, RELA
Activated	1	WikiPathways_2019_Human	185	Regulation of toll-like receptor signaling pathway WP1449	0.268539	1.24406	1.63565	0.57627	13	IFNAR2, RNF31, MAP2K1, CUEDC2, PLK1, PIK3CB, RELA, SIGIRR, TRAF6, MAP3K8, IRF5, FADD, MAP2K7
Activated	1	WikiPathways_2019_Human	186	Aryl Hydrocarbon Receptor WP2586	0.276012	1.46956	1.89178	0.589122	5	NCOR2, MAP2K1, E2F1, RAF1, RELA
Activated	1	WikiPathways_2019_Human	187	GPCRs, Class B Secretin-like WP334	0.278389	1.7211	2.20083	0.591018	3	GIPR, SCTR, CRHR2
Activated	1	WikiPathways_2019_Human	188	Senescence and Autophagy in Cancer WP615	0.284808	1.26889	1.59365	0.599647	10	MAP2K1, CEBPB, RB1CC1, CREG1, E2F1, BRAF, IRF5, PIK3C3, RAF1, ATG13
Activated	1	WikiPathways_2019_Human	189	Endoderm Differentiation WP2853	0.285474	1.22449	1.53503	0.599647	13	SIAH2, FOXH1, EMSY, POU5F1, EXT1, TNRC6C, BTAF1, AEBP2, UBR5, DIP2A, WDFY2, SOX7, BPTF
Activated	1	WikiPathways_2019_Human	190	Parkin-Ubiquitin Proteasomal System pathway WP2359	0.289245	1.33908	1.66111	0.604364	7	TUBA3E, PSMD5, CCNE1, RNF19A, SIAH2, STUB1, TUBB4A
Activated	1	WikiPathways_2019_Human	191	Thymic Stromal LymphoPoietin (TSLP) Signaling Pathway WP2203	0.291198	1.43449	1.7698	0.604364	5	STAT5B, MAP2K1, STAT3, GAB2, RELA
Activated	1	WikiPathways_2019_Human	192	ERK Pathway in Huntington's Disease WP3853	0.292287	2.00762	2.46941	0.604364	2	RAF1, MAP2K7
Activated	1	WikiPathways_2019_Human	193	IL-7 Signaling Pathway WP205	0.29992	1.64278	1.9783	0.613754	3	STAT5B, MAP2K1, STAT3
Activated	1	WikiPathways_2019_Human	194	Signal Transduction of S1P Receptor WP26	0.29992	1.64278	1.9783	0.613754	3	RACGAP1, MAPK4, GNAI2
Activated	1	WikiPathways_2019_Human	195	Focal Adhesion-PI3K-Akt-mTOR-signaling pathway WP3932	0.303611	1.13214	1.34952	0.614518	26	PFKFB4, PRKAA1, PHLPP1, PFKFB3, IRS4, PIK3CB, PIK3C2A, RPTOR, CASP9, GNG10, STK11, RELN, CREB3L2, IFNAR2, SREBF1, MAP2K1, STRADA, INSR, TSC2, PTK2, RAB14, GNB4, ITGA5, RAF1, FGFR3, FGFR1
Activated	1	WikiPathways_2019_Human	196	Myometrial Relaxation and Contraction Pathways WP289	0.309831	1.18855	1.39265	0.614518	14	PRKCH, PRKCB, PRKCE, ATP2A3, ITPR2, ARRB2, DGKZ, ADCY9, GRK5, GNB4, PRKD1, PLCG1, ATF5, PLCD1
Activated	1	WikiPathways_2019_Human	197	Hippo-Merlin Signaling Dysregulation WP4541	0.31414	1.21638	1.40846	0.614518	11	DDB1, PAK1, INSR, CDH22, ITGA5, FOXM1, TAZ, FGFR3, PTK2, VGLL4, FGFR1
Activated	1	WikiPathways_2019_Human	198	Photodynamic therapy-induced HIF-1 survival signaling WP3614	0.314856	1.46033	1.68761	0.614518	4	BNIP3L, BNIP3, PGK1, BIRC5
Activated	1	WikiPathways_2019_Human	199	The effect of progerin on the involved genes in Hutchinson-Gilford Progeria Syndrome WP4320	0.314856	1.46033	1.68761	0.614518	4	SREBF1, RBBP4, E2F1, CHD3
Activated	1	WikiPathways_2019_Human	200	miRNAs involvement in the immune response in sepsis WP4329	0.314856	1.46033	1.68761	0.614518	4	TRAF6, REL, IRF5, RELA
Activated	1	WikiPathways_2019_Human	201	Biogenic Amine Synthesis WP550	0.321484	1.85308	2.10289	0.614518	2	ACHE, COMT
Activated	1	WikiPathways_2019_Human	202	Cholesterol Biosynthesis Pathway WP197	0.321484	1.85308	2.10289	0.614518	2	HMGCR, FDFT1
Activated	1	WikiPathways_2019_Human	203	GPR40 Pathway WP3958	0.321484	1.85308	2.10289	0.614518	2	PLCG1, PLCD1
Activated	1	WikiPathways_2019_Human	204	Phytochemical activity on NRF2 transcriptional activation WP3	0.321484	1.85308	2.10289	0.614518	2	CEBPB, KEAP1
Activated	1	WikiPathways_2019_Human	205	Regulation of sister chromatid separation at the metaphase-anaphase transition WP4240	0.321484	1.85308	2.10289	0.614518	2	ESPL1, BUB1B
Activated	1	WikiPathways_2019_Human	206	Wnt/beta-catenin Signaling Pathway in Leukemia WP3658	0.32153	1.57127	1.78286	0.614518	3	BCL9, SALL4, LRP6
Activated	1	WikiPathways_2019_Human	207	Hepatitis C and Hepatocellular Carcinoma WP3646	0.321964	1.36914	1.55166	0.614518	5	CASP9, CTTN, STAT3, BIRC5, VAV2
Activated	1	WikiPathways_2019_Human	208	Structural Pathway of Interleukin 1 (IL-1) WP2637	0.321964	1.36914	1.55166	0.614518	5	MAP2K1, TRAF6, MAP3K8, MAP2K7, RELA
Activated	1	WikiPathways_2019_Human	209	Notch Signaling Pathway WP61	0.325382	1.31445	1.4758	0.61807	6	NCOR2, SPEN, ADAM17, NCOR1, MAML1, STAT3
Activated	1	WikiPathways_2019_Human	210	Synthesis and Degradation of Ketone Bodies WP311	0.32904	3.01076	3.34669	0.619095	1	OXCT1
Activated	1	WikiPathways_2019_Human	211	TCA Cycle Nutrient Utilization and Invasiveness of Ovarian Cancer WP2868	0.32904	3.01076	3.34669	0.619095	1	STAT3
Activated	1	WikiPathways_2019_Human	212	Follicle Stimulating Hormone (FSH) signaling pathway WP2035	0.343146	1.50572	1.61051	0.636584	3	TSC2, RAF1, APPL1
Activated	1	WikiPathways_2019_Human	213	Photodynamic therapy-induced unfolded protein response WP3613	0.343146	1.50572	1.61051	0.636584	3	NARS, EDEM1, EIF2AK3
Activated	1	WikiPathways_2019_Human	214	Sphingolipid pathway WP1422	0.343146	1.50572	1.61051	0.636584	3	CERS3, CERS5, CERS2
Activated	1	WikiPathways_2019_Human	215	Focal Adhesion WP306	0.350184	1.13209	1.1879	0.643964	17	MAP2K1, ROCK1, PRKCB, ILK, BRAF, PIK3CB, PTK2, ARHGAP35, CRKL, VAV2, PAK1, RELN, RAPGEF1, FLNA, FLNB, ITGA5, RAF1
Activated	1	WikiPathways_2019_Human	216	ID signaling pathway WP53	0.350368	1.72063	1.80454	0.643964	2	SREBF1, CCNE1
Activated	1	WikiPathways_2019_Human	217	Nanoparticle-mediated activation of receptor signaling WP2643	0.364702	1.44541	1.45795	0.662282	3	MAP2K1, RAF1, PTK2
Activated	1	WikiPathways_2019_Human	218	Ferroptosis WP4313	0.368499	1.33842	1.33616	0.662282	4	SLC11A2, ACSL3, SAT1, SLC39A14
Activated	1	WikiPathways_2019_Human	219	Glycogen Synthesis and Degradation WP500	0.368499	1.33842	1.33616	0.662282	4	GSK3A, AGL, PHKA1, HK2
Activated	1	WikiPathways_2019_Human	220	Microglia Pathogen Phagocytosis Pathway WP3937	0.368499	1.33842	1.33616	0.662282	4	PIK3C3, PIK3CB, PIK3C2A, VAV2
Activated	1	WikiPathways_2019_Human	221	Copper homeostasis WP3286	0.368676	1.28154	1.27876	0.662282	5	ADAM17, SLC31A2, SCO2, SLC11A2, ADAM9
Activated	1	WikiPathways_2019_Human	222	NOTCH1 regulation of human endothelial cell calcification WP3413	0.378816	1.60583	1.55879	0.67742	2	SAT1, FGFR3
Activated	1	WikiPathways_2019_Human	223	let-7 inhibition of ES cell reprogramming WP3299	0.380516	2.40848	2.32714	0.67742	1	POU5F1
Activated	1	WikiPathways_2019_Human	224	Lipid Metabolism Pathway WP3965	0.386136	1.38974	1.32243	0.681316	3	ACLY, PRKAA1, ACSS2
Activated	1	WikiPathways_2019_Human	225	T-Cell Receptor and Co-stimulatory Signaling WP2583	0.386136	1.38974	1.32243	0.681316	3	GSK3A, DYRK1A, PLCG1
Activated	1	WikiPathways_2019_Human	226	Toll-like Receptor Signaling Pathway WP75	0.392801	1.15346	1.07785	0.690008	9	IFNAR2, MAP2K1, TRAF6, MAP3K8, IRF5, FADD, PIK3CB, MAP2K7, RELA
Activated	1	WikiPathways_2019_Human	227	TGF-beta Receptor Signaling WP560	0.399885	1.22909	1.12656	0.699358	5	SMAD1, CREBBP, FOXH1, TFE3, STAT3
Activated	1	WikiPathways_2019_Human	228	Simplified Interaction Map Between LOXL4 and Oxidative Stress Pathway WP3670	0.406725	1.50539	1.35427	0.703197	2	DDR1, ECSIT
Activated	1	WikiPathways_2019_Human	229	Transcription co-factors SKI and SKIL protein partners WP4533	0.406725	1.50539	1.35427	0.703197	2	PRMT5, SIN3A
Activated	1	WikiPathways_2019_Human	230	Matrix Metalloproteinases WP129	0.407394	1.3382	1.20167	0.703197	3	MMP24, MMP15, BSG
Activated	1	WikiPathways_2019_Human	231	Pathogenic Escherichia coli infection WP2272	0.415436	1.20445	1.05802	0.711649	5	TUBA3E, CTTN, ROCK1, TUBB4A, NCK1
Activated	1	WikiPathways_2019_Human	232	Vitamin A and Carotenoid Metabolism WP716	0.421868	1.23526	1.06611	0.711649	4	SDR16C5, RXRA, DGAT1, RDH5
Activated	1	WikiPathways_2019_Human	233	Cerebral Organic Acidurias, including diseases WP4519	0.428044	2.00696	1.70296	0.711649	1	MDH2
Activated	1	WikiPathways_2019_Human	234	Glial Cell Differentiation WP2276	0.428044	2.00696	1.70296	0.711649	1	CNP
Activated	1	WikiPathways_2019_Human	235	Mevalonate pathway WP3963	0.428044	2.00696	1.70296	0.711649	1	HMGCR
Activated	1	WikiPathways_2019_Human	236	Molybdenum cofactor (Moco) biosynthesis WP4507	0.428044	2.00696	1.70296	0.711649	1	SUOX
Activated	1	WikiPathways_2019_Human	237	Non-homologous end joining WP438	0.428044	2.00696	1.70296	0.711649	1	XRCC5
Activated	1	WikiPathways_2019_Human	238	Toll-like Receptor Signaling WP3858	0.428423	1.29033	1.09374	0.711649	3	TRAF6, REL, RELA
Activated	1	WikiPathways_2019_Human	239	Trans-sulfuration and one carbon metabolism WP2525	0.428423	1.29033	1.09374	0.711649	3	MAT2A, MTHFD1L, SHMT1
Activated	1	WikiPathways_2019_Human	240	Farnesoid X Receptor Pathway WP2879	0.43401	1.41676	1.18255	0.714946	2	RXRA, UGT2B4
Activated	1	WikiPathways_2019_Human	241	Serotonin Receptor 4/6/7 and NR3C Signaling WP734	0.43401	1.41676	1.18255	0.714946	2	MAP2K1, BRAF
Activated	1	WikiPathways_2019_Human	242	Monoamine Transport WP727	0.44918	1.24577	0.99703	0.733845	3	UNC13B, ACHE, TSC2
Activated	1	WikiPathways_2019_Human	243	White fat cell differentiation WP4149	0.44918	1.24577	0.99703	0.733845	3	STAT5B, SREBF1, CEBPB
Activated	1	WikiPathways_2019_Human	244	Hematopoietic Stem Cell Gene Regulation by GABP alpha/beta Complex WP3657	0.460602	1.33798	1.03722	0.734728	2	CREBBP, ATM
Activated	1	WikiPathways_2019_Human	245	Nanomaterial induced apoptosis WP2507	0.460602	1.33798	1.03722	0.734728	2	CASP9, FADD
Activated	1	WikiPathways_2019_Human	246	Serotonin Receptor 2 and ELK-SRF/GATA4 signaling WP732	0.460602	1.33798	1.03722	0.734728	2	MAP2K1, RAF1
Activated	1	WikiPathways_2019_Human	247	Urea cycle and metabolism of amino groups WP497	0.460602	1.33798	1.03722	0.734728	2	CKB, ALDH18A1
Activated	1	WikiPathways_2019_Human	248	Non-genomic actions of 1,25 dihydroxyvitamin D3 WP4341	0.464905	1.11162	0.851413	0.734728	6	PRKCH, RXRA, PRKCB, PRKCE, TYK2, PLCD1
Activated	1	WikiPathways_2019_Human	249	Nuclear Receptors in Lipid Metabolism and Toxicity WP299	0.469623	1.20418	0.910151	0.734728	3	NR1I2, CYP4B1, PPARA
Activated	1	WikiPathways_2019_Human	250	Pregnane X Receptor pathway WP2876	0.469623	1.20418	0.910151	0.734728	3	RXRA, NCOA3, NR1I2
Activated	1	WikiPathways_2019_Human	251	Signal transduction through IL1R WP4496	0.469623	1.20418	0.910151	0.734728	3	TRAF6, ECSIT, RELA
Activated	1	WikiPathways_2019_Human	252	ApoE and miR-146 in inflammation and atherosclerosis WP3926	0.471929	1.72016	1.29171	0.734728	1	RELA
Activated	1	WikiPathways_2019_Human	253	Insulin signalling in human adipocytes (diabetic condition) WP3635	0.471929	1.72016	1.29171	0.734728	1	INSR
Activated	1	WikiPathways_2019_Human	254	Insulin signalling in human adipocytes (normal condition) WP3634	0.471929	1.72016	1.29171	0.734728	1	INSR
Activated	1	WikiPathways_2019_Human	255	TFs Regulate miRNAs related to cardiac hypertrophy WP1559	0.471929	1.72016	1.29171	0.734728	1	STAT3
Activated	1	WikiPathways_2019_Human	256	Neovascularisation processes WP4331	0.486448	1.26749	0.913382	0.750708	2	SMAD1, EPHB4
Activated	1	WikiPathways_2019_Human	257	Mechanoregulation and pathology of YAP/TAZ via Hippo and non-Hippo mechanisms WP4534	0.491079	1.12011	0.796567	0.750708	4	PAK1, TAZ, MAP4K5, MAP4K3
Activated	1	WikiPathways_2019_Human	258	RIG-I-like Receptor Signaling WP3865	0.491791	1.09465	0.776878	0.750708	5	NLRX1, TKFC, TRAF6, FADD, RELA
Activated	1	WikiPathways_2019_Human	259	Prader-Willi and Angelman Syndrome WP3998	0.506649	1.07505	0.730966	0.750708	5	HERC2, CDK4, E2F1, CDC6, TYR
Activated	1	WikiPathways_2019_Human	260	Methionine De Novo and Salvage Pathway WP3580	0.511505	1.20405	0.80719	0.750708	2	MAT2A, APIP
Activated	1	WikiPathways_2019_Human	261	Type II diabetes mellitus WP1584	0.511505	1.20405	0.80719	0.750708	2	SURF1, INSR
Activated	1	WikiPathways_2019_Human	262	ATR Signaling WP3875	0.512448	1.50506	1.00621	0.750708	1	RAD1
Activated	1	WikiPathways_2019_Human	263	DNA Mismatch Repair WP531	0.512448	1.50506	1.00621	0.750708	1	POLD1
Activated	1	WikiPathways_2019_Human	264	Folate-Alcohol and Cancer Pathway Hypotheses WP1589	0.512448	1.50506	1.00621	0.750708	1	CEBPB
Activated	1	WikiPathways_2019_Human	265	Heme Biosynthesis WP561	0.512448	1.50506	1.00621	0.750708	1	UROS
Activated	1	WikiPathways_2019_Human	266	Macrophage markers WP4146	0.512448	1.50506	1.00621	0.750708	1	CD163
Activated	1	WikiPathways_2019_Human	267	NLR Proteins WP288	0.512448	1.50506	1.00621	0.750708	1	RELA
Activated	1	WikiPathways_2019_Human	268	Pyrimidine metabolism and related diseases WP4225	0.512448	1.50506	1.00621	0.750708	1	RRM2B
Activated	1	WikiPathways_2019_Human	269	Role Altered Glycolysation of MUC1 in Tumour Microenvironment WP4480	0.512448	1.50506	1.00621	0.750708	1	RELA
Activated	1	WikiPathways_2019_Human	270	Supression of HMGB1 mediated inflammation by THBD WP4479	0.512448	1.50506	1.00621	0.750708	1	RELA
Activated	1	WikiPathways_2019_Human	271	Thiamine metabolic pathways WP4297	0.512448	1.50506	1.00621	0.750708	1	OGDH
Activated	1	WikiPathways_2019_Human	272	Breast cancer pathway WP4262	0.520831	1.01742	0.663691	0.758125	12	MAP2K1, CDK4, NCOA3, WNT5A, ARAF, E2F1, BRAF, ATM, RAF1, FGFR1, DDB2, LRP6
Activated	1	WikiPathways_2019_Human	273	MECP2 and Associated Rett Syndrome WP3584	0.52133	1.05613	0.687934	0.758125	5	NCOR1, CNP, SIN3A, E2F1, GRIN1
Activated	1	WikiPathways_2019_Human	274	EBV LMP1 signaling WP262	0.535743	1.14665	0.715625	0.770615	2	TRAF6, RELA
Activated	1	WikiPathways_2019_Human	275	Estrogen signaling pathway WP712	0.535743	1.14665	0.715625	0.770615	2	MAP2K1, BRAF
Activated	1	WikiPathways_2019_Human	276	Hippo-Yap signaling pathway WP4537	0.535743	1.14665	0.715625	0.770615	2	TAZ, MAP4K3
Activated	1	WikiPathways_2019_Human	277	Ethanol metabolism resulting in production of ROS by CYP2E1 WP4269	0.54986	1.33775	0.8001	0.774093	1	MAP2K1
Activated	1	WikiPathways_2019_Human	278	Interleukin-1 Induced Activation of NF-kappa-B WP3656	0.54986	1.33775	0.8001	0.774093	1	TRAF6
Activated	1	WikiPathways_2019_Human	279	Steroid Biosynthesis WP496	0.54986	1.33775	0.8001	0.774093	1	HSD17B7
Activated	1	WikiPathways_2019_Human	280	Trans-sulfuration pathway WP2333	0.54986	1.33775	0.8001	0.774093	1	MPST
Activated	1	WikiPathways_2019_Human	281	Type III interferon signaling WP2113	0.54986	1.33775	0.8001	0.774093	1	TYK2
Activated	1	WikiPathways_2019_Human	282	Vitamin D Metabolism WP1531	0.54986	1.33775	0.8001	0.774093	1	RXRA
Activated	1	WikiPathways_2019_Human	283	Triacylglyceride Synthesis WP325	0.559138	1.09447	0.636279	0.784374	2	DGAT2, DGAT1
Activated	1	WikiPathways_2019_Human	284	Amyotrophic lateral sclerosis (ALS) WP2447	0.566021	1.03187	0.587264	0.791234	3	CASP9, PPP3CB, PPP3CC
Activated	1	WikiPathways_2019_Human	285	One carbon metabolism and related pathways WP3940	0.572255	1.00316	0.559935	0.794353	4	PCYT1A, MAT2A, SHMT1, BCAT2
Activated	1	WikiPathways_2019_Human	286	Translation Factors WP107	0.572255	1.00316	0.559935	0.794353	4	EIF2AK3, EIF4G3, PAIP1, EIF1
Activated	1	WikiPathways_2019_Human	287	Folate Metabolism WP176	0.578019	0.986662	0.540838	0.797278	5	SHMT1, INSR, GART, FOLR1, RELA
Activated	1	WikiPathways_2019_Human	288	Differentiation of white and brown adipocyte WP2895	0.581679	1.04683	0.567209	0.797278	2	SMAD1, CEBPB
Activated	1	WikiPathways_2019_Human	289	G13 Signaling Pathway WP524	0.583973	1.00316	0.539598	0.797278	3	ROCK1, PIK3CB, SH3RF1
Activated	1	WikiPathways_2019_Human	290	Gene regulatory network modelling somitogenesis WP2854	0.584403	1.20391	0.6467	0.797278	1	LFNG
Activated	1	WikiPathways_2019_Human	291	The alternative pathway of fetal androgen synthesis WP4524	0.584403	1.20391	0.6467	0.797278	1	POR
Activated	1	WikiPathways_2019_Human	292	Phosphodiesterases in neuronal function WP4222	0.587599	0.982633	0.522477	0.798893	4	ADCY9, PDE3B, PDE7A, GRIN1
Activated	1	WikiPathways_2019_Human	293	Glucuronidation WP698	0.603358	1.00315	0.506838	0.81752	2	UGDH, UGT2B4
Activated	1	WikiPathways_2019_Human	294	Alanine and aspartate metabolism WP106	0.616296	1.09441	0.529723	0.823804	1	GOT2
Activated	1	WikiPathways_2019_Human	295	IL-10 Anti-inflammatory Signaling Pathway WP4495	0.616296	1.09441	0.529723	0.823804	1	STAT3
Activated	1	WikiPathways_2019_Human	296	Iron metabolism in placenta WP2007	0.616296	1.09441	0.529723	0.823804	1	SLC11A2
Activated	1	WikiPathways_2019_Human	297	Nanoparticle triggered regulated necrosis WP2513	0.616296	1.09441	0.529723	0.823804	1	FADD
Activated	1	WikiPathways_2019_Human	298	Nucleotide-binding Oligomerization Domain (NOD) pathway WP1433	0.618424	0.950256	0.456675	0.823873	3	CASP9, AAMP, RELA
Activated	1	WikiPathways_2019_Human	299	Ectoderm Differentiation WP2858	0.620797	0.940063	0.448175	0.82427	10	PAN2, BCAS3, PPFIBP2, SGSM3, C1GALT1, PI4KA, PDE7A, TSKU, HDAC6, AES
Activated	1	WikiPathways_2019_Human	300	Eicosanoid Synthesis WP167	0.624175	0.962977	0.453874	0.825992	2	PTGES2, PNPLA3
Activated	1	WikiPathways_2019_Human	301	Fas Ligand (FasL) pathway and Stress induction of Heat Shock Proteins (HSP) regulation WP314	0.634905	0.92584	0.420591	0.832943	3	CASP9, PAK1, FADD
Activated	1	WikiPathways_2019_Human	302	TNF related weak inducer of apoptosis (TWEAK) Signaling Pathway WP2036	0.634905	0.92584	0.420591	0.832943	3	FADD, RAF1, RELA
Activated	1	WikiPathways_2019_Human	303	BMP2-WNT4-FOXO1 Pathway in Human Primary Endometrial Stromal Cell Differentiation WP3876	0.645744	1.00315	0.438731	0.832943	1	SMAD1
Activated	1	WikiPathways_2019_Human	304	Cell-type Dependent Selectivity of CCK2R Signaling WP3679	0.645744	1.00315	0.438731	0.832943	1	DAGLA
Activated	1	WikiPathways_2019_Human	305	Development of pulmonary dendritic cells and macrophage subsets WP3892	0.645744	1.00315	0.438731	0.832943	1	STAT3
Activated	1	WikiPathways_2019_Human	306	Purine metabolism WP4224	0.645744	1.00315	0.438731	0.832943	1	RRM2B
Activated	1	WikiPathways_2019_Human	307	Serotonin and anxiety-related events WP3944	0.645744	1.00315	0.438731	0.832943	1	PRKCB
Activated	1	WikiPathways_2019_Human	308	Vitamin D Receptor Pathway WP2877	0.646213	0.925353	0.404033	0.832943	13	CDKN2D, SLC37A2, LPGAT1, GXYLT2, ASAP2, RXRA, CCNE1, SALL4, DND1, CREG2, IRF5, ABCD1, EPHB4
Activated	1	WikiPathways_2019_Human	309	Nonalcoholic fatty liver disease WP4396	0.649851	0.918974	0.396089	0.834922	11	MLXIP, SREBF1, GSK3A, PRKAA1, RXRA, INSR, EIF2AK3, SDHC, PIK3CB, PPARA, RELA
Activated	1	WikiPathways_2019_Human	310	Wnt Signaling WP428	0.664184	0.899499	0.368071	0.848085	8	PPP3CB, PPP3CC, DAAM1, PRKCB, CHD8, WNT5A, NOTUM, LRP6
Activated	1	WikiPathways_2019_Human	311	Neural Crest Differentiation WP2064	0.664369	0.895958	0.366373	0.848085	7	HDAC4, SMAD1, HDAC5, FGFR3, HDAC6, FGFR1, HDAC7
Activated	1	WikiPathways_2019_Human	312	Extracellular vesicle-mediated signaling in recipient cells WP2870	0.681521	0.859661	0.329618	0.856461	2	WNT5A, RAF1
Activated	1	WikiPathways_2019_Human	313	Genes related to primary cilium development (based on CRISPR) WP4536	0.684404	0.877197	0.332638	0.856461	7	KIF3B, C2CD3, IFT140, TRAPPC11, CEP83, KATNB1, CEP162
Activated	1	WikiPathways_2019_Human	314	PI3K-Akt Signaling Pathway WP4172	0.694748	0.912901	0.332484	0.856461	24	IFNAR2, MAP2K1, PRKAA1, PHLPP1, PKN3, INSR, TSC2, PIK3CB, PTK2, RELA, RPTOR, CASP9, GNG10, STK11, RELN, CCNE1, CDK4, CREB3L2, GNB4, COL9A2, ITGA5, RAF1, FGFR3, FGFR1
Activated	1	WikiPathways_2019_Human	315	Tryptophan metabolism WP465	0.695779	0.839533	0.304518	0.856461	3	ALDH2, UBR5, OGDH
Activated	1	WikiPathways_2019_Human	316	Oxidation by Cytochrome P450 WP43	0.697976	0.844353	0.303604	0.856461	4	CYB5B, POR, CYB5R3, CYP4B1
Activated	1	WikiPathways_2019_Human	317	TYROBP Causal Network WP3945	0.697976	0.844353	0.303604	0.856461	4	FKBP15, CREB3L2, RPS6KA1, LHFPL2
Activated	1	WikiPathways_2019_Human	318	Classical pathway of steroidogenesis, including diseases WP4523	0.698037	0.859752	0.309067	0.856461	1	POR
Activated	1	WikiPathways_2019_Human	319	Codeine and Morphine Metabolism WP1604	0.698037	0.859752	0.309067	0.856461	1	UGT2B4
Activated	1	WikiPathways_2019_Human	320	Fatty Acid Omega Oxidation WP206	0.698037	0.859752	0.309067	0.856461	1	ALDH2
Activated	1	WikiPathways_2019_Human	321	GPCRs, Class C Metabotropic glutamate, pheromone WP501	0.698037	0.859752	0.309067	0.856461	1	GRM7
Activated	1	WikiPathways_2019_Human	322	Oxysterols derived from cholesterol WP4545	0.698037	0.859752	0.309067	0.856461	1	NR1H2
Activated	1	WikiPathways_2019_Human	323	Factors and pathways affecting insulin-like growth factor (IGF1)-Akt signaling WP3850	0.698976	0.829972	0.297245	0.856461	2	ILK, ACVR2B
Activated	1	WikiPathways_2019_Human	324	GABA receptor Signaling WP4159	0.698976	0.829972	0.297245	0.856461	2	AP2A1, AP2B1
Activated	1	WikiPathways_2019_Human	325	NO/cGMP/PKG mediated Neuroprotection WP4008	0.709736	0.820409	0.281287	0.865022	3	CASP9, RELA, GRIN1
Activated	1	WikiPathways_2019_Human	326	Constitutive Androstane Receptor Pathway WP2875	0.715629	0.802263	0.268432	0.865022	2	RXRA, NCOA6
Activated	1	WikiPathways_2019_Human	327	Mammary gland development pathway - Pregnancy and lactation (Stage 3 of 4) WP2817	0.715629	0.802263	0.268432	0.865022	2	PTPN1, CEBPB
Activated	1	WikiPathways_2019_Human	328	Deregulation of Rab and Rab Effector Genes in Bladder Cancer WP2291	0.721214	0.802392	0.262237	0.865022	1	MADD
Activated	1	WikiPathways_2019_Human	329	Hedgehog Signaling Pathway WP47	0.721214	0.802392	0.262237	0.865022	1	SIN3A
Activated	1	WikiPathways_2019_Human	330	Metabolic pathway of LDL, HDL and TG, including diseases WP4522	0.721214	0.802392	0.262237	0.865022	1	LIPG
Activated	1	WikiPathways_2019_Human	331	Osteoclast Signaling WP12	0.721214	0.802392	0.262237	0.865022	1	SLC9A1
Activated	1	WikiPathways_2019_Human	332	Alpha 6 Beta 4 signaling pathway WP244	0.7315	0.776341	0.242729	0.869036	2	GAB1, PTK2
Activated	1	WikiPathways_2019_Human	333	Endothelin Pathways WP2197	0.7315	0.776341	0.242729	0.869036	2	MAP2K1, RAF1
Activated	1	WikiPathways_2019_Human	334	Fluoropyrimidine Activity WP1601	0.7315	0.776341	0.242729	0.869036	2	UCK1, FPGS
Activated	1	WikiPathways_2019_Human	335	Endochondral Ossification WP474	0.733436	0.802004	0.248633	0.869036	4	HDAC4, STAT5B, FGFR3, FGFR1
Activated	1	WikiPathways_2019_Human	336	Drug Induction of Bile Acid Pathway WP2289	0.742614	0.752202	0.223839	0.869036	1	NR1I2
Activated	1	WikiPathways_2019_Human	337	Regulation of Wnt/B-catenin Signaling by Small Molecule Compounds WP3664	0.742614	0.752202	0.223839	0.869036	1	LRP1
Activated	1	WikiPathways_2019_Human	338	Serotonin and anxiety WP3947	0.742614	0.752202	0.223839	0.869036	1	PRKCB
Activated	1	WikiPathways_2019_Human	339	miR-509-3p alteration of YAP1/ECM axis WP3967	0.742614	0.752202	0.223839	0.869036	1	YAP1
Activated	1	WikiPathways_2019_Human	340	p38 MAPK Signaling Pathway WP400	0.746612	0.75204	0.219754	0.869036	2	MAP3K9, MEF2D
Activated	1	WikiPathways_2019_Human	341	Photodynamic therapy-induced AP-1 survival signaling. WP3611	0.748641	0.767917	0.222309	0.869036	3	CCNE1, TRAF6, MAP2K7
Activated	1	WikiPathways_2019_Human	342	Vitamin B12 Metabolism WP1533	0.748641	0.767917	0.222309	0.869036	3	INSR, MUT, RELA
Activated	1	WikiPathways_2019_Human	343	Estrogen metabolism WP697	0.762373	0.707916	0.192072	0.879831	1	COMT
Activated	1	WikiPathways_2019_Human	344	Simplified Depiction of MYD88 Distinct Input-Output Pathway WP3877	0.762373	0.707916	0.192072	0.879831	1	TRAF6
Activated	1	WikiPathways_2019_Human	345	Wnt Signaling in Kidney Disease WP4150	0.774649	0.707725	0.180715	0.886473	2	WNT5A, LRP6
Activated	1	WikiPathways_2019_Human	346	Sudden Infant Death Syndrome (SIDS) Susceptibility Pathways WP706	0.779389	0.812141	0.202422	0.886473	10	KCNH2, HADHB, HADHA, CPT1A, CREBBP, CEBPB, KCNQ1, FOXM1, POU5F1, GRIN1
Activated	1	WikiPathways_2019_Human	347	Mitochondrial Gene Expression WP391	0.780615	0.668551	0.165582	0.886473	1	POLRMT
Activated	1	WikiPathways_2019_Human	348	Overview of nanoparticle effects WP3287	0.780615	0.668551	0.165582	0.886473	1	PTK2
Activated	1	WikiPathways_2019_Human	349	TP53 Network WP1742	0.780615	0.668551	0.165582	0.886473	1	ATM
Activated	1	WikiPathways_2019_Human	350	Viral Acute Myocarditis WP4298	0.781526	0.761108	0.187619	0.886473	5	CASP9, STAT3, DAG1, CASP2, ABL2
Activated	1	WikiPathways_2019_Human	351	Fibrin Complement Receptor 3 Signaling Pathway WP4136	0.787623	0.687467	0.164123	0.890533	2	TRAF6, CBLB
Activated	1	WikiPathways_2019_Human	352	BMP Signaling Pathway in Eyelid Development WP3927	0.797458	0.63333	0.143339	0.890533	1	SMAD1
Activated	1	WikiPathways_2019_Human	353	Hypertrophy Model WP516	0.797458	0.63333	0.143339	0.890533	1	WDR1
Activated	1	WikiPathways_2019_Human	354	Imatinib and Chronic Myeloid Leukemia WP3640	0.797458	0.63333	0.143339	0.890533	1	GAB2
Activated	1	WikiPathways_2019_Human	355	Selenium Micronutrient Network WP15	0.798564	0.742234	0.166959	0.890533	5	PRDX3, PRDX2, INSR, PNPO, RELA
Activated	1	WikiPathways_2019_Human	356	ncRNAs involved in Wnt signaling in hepatocellular carcinoma WP4336	0.798564	0.742234	0.166959	0.890533	5	CHD8, WNT5A, NOTUM, SOX7, LRP6
Activated	1	WikiPathways_2019_Human	357	Hematopoietic Stem Cell Differentiation WP2849	0.804066	0.69389	0.15132	0.894157	3	KCNH2, IRF5, ACVR1B
Activated	1	WikiPathways_2019_Human	358	Nicotine Activity on Dopaminergic Neurons WP1602	0.813008	0.601631	0.124546	0.901576	1	CDK5
Activated	1	WikiPathways_2019_Human	359	Globo Sphingolipid Metabolism WP1424	0.827365	0.572951	0.108579	0.914169	1	ST6GALNAC4
Activated	1	WikiPathways_2019_Human	360	Arrhythmogenic Right Ventricular Cardiomyopathy WP2118	0.82897	0.687059	0.128873	0.914169	4	CACNB2, DAG1, ITGA5, CACNA1C
Activated	1	WikiPathways_2019_Human	361	Preimplantation Embryo WP3527	0.832112	0.655935	0.120553	0.915093	3	MOS, E2F5, POU5F1
Activated	1	WikiPathways_2019_Human	362	Eukaryotic Transcription Initiation WP405	0.852429	0.586671	0.0936713	0.931695	2	ILK, GTF2E1
Activated	1	WikiPathways_2019_Human	363	Photodynamic therapy-induced NFE2L2 (NRF2) survival signaling WP3612	0.852859	0.523072	0.0832526	0.931695	1	KEAP1
Activated	1	WikiPathways_2019_Human	364	LncRNA involvement in canonical Wnt signaling and colorectal cancer WP4258	0.856422	0.675223	0.104654	0.931695	5	CDK8, CHD8, WNT5A, NOTUM, LRP6
Activated	1	WikiPathways_2019_Human	365	DNA Damage Response (only ATM dependent) WP710	0.856758	0.693289	0.107182	0.931695	6	INSR, WNT5A, ATM, PIK3C3, PIK3CB, PIK3C2A
Activated	1	WikiPathways_2019_Human	366	Heart Development WP1591	0.861289	0.572672	0.0855141	0.931695	2	SMAD1, FOXH1
Activated	1	WikiPathways_2019_Human	367	Hedgehog Signaling Pathway WP4249	0.861289	0.572672	0.0855141	0.931695	2	ARRB2, CSNK1G1
Activated	1	WikiPathways_2019_Human	368	Hypothesized Pathways in Pathogenesis of Cardiovascular Disease WP3668	0.864158	0.50125	0.0731822	0.932258	1	FLNA
Activated	1	WikiPathways_2019_Human	369	Lung fibrosis WP3624	0.871188	0.60111	0.0828919	0.937294	3	RTEL1, CEBPB, DPP9
Activated	1	WikiPathways_2019_Human	370	Canonical and Non-canonical Notch signaling WP3845	0.884222	0.462642	0.056927	0.946189	1	MAML1
Activated	1	WikiPathways_2019_Human	371	Intraflagellar transport proteins binding to dynein WP4532	0.884222	0.462642	0.056927	0.946189	1	IFT140
Activated	1	WikiPathways_2019_Human	372	TLR4 Signaling and Tolerance WP3851	0.893114	0.445483	0.0503581	0.953135	1	TRAF6
Activated	1	WikiPathways_2019_Human	373	Spinal Cord Injury WP2431	0.897422	0.643488	0.0696444	0.955165	6	NR4A1, PTPRA, CDK4, E2F1, E2F5, GRIN1
Activated	1	WikiPathways_2019_Human	374	Cannabinoid receptor signaling WP3869	0.901323	0.42955	0.0446265	0.956752	1	DAGLA
Activated	1	WikiPathways_2019_Human	375	Dopaminergic Neurogenesis WP2855	0.908903	0.414715	0.0396125	0.959666	1	STAT3
Activated	1	WikiPathways_2019_Human	376	Oligodendrocyte Specification and differentiation(including remyelination), leading to Myelin Components for CNS WP4304	0.908903	0.414715	0.0396125	0.959666	1	CNP
Activated	1	WikiPathways_2019_Human	377	Apoptosis-related network due to altered Notch3 in ovarian cancer WP2864	0.921602	0.471382	0.0384847	0.970493	2	BIRC5, PTK2
Activated	1	WikiPathways_2019_Human	378	Monoamine GPCRs WP58	0.928325	0.375775	0.0279477	0.972414	1	CHRM4
Activated	1	WikiPathways_2019_Human	379	Oxidative Stress WP408	0.928325	0.375775	0.0279477	0.972414	1	TXN2
Activated	1	WikiPathways_2019_Human	380	Nuclear Receptors Meta-Pathway WP2882	0.935625	0.716543	0.0476791	0.976734	18	SREBF1, CPT1A, NCOA6, NCOA3, NR1I2, STAT3, SLC39A11, KEAP1, SLC39A13, SLC5A10, SLC39A14, POU5F1, RXRA, SLC39A9, CDK4, UGT2B4, PPARA, ACAA1
Activated	1	WikiPathways_2019_Human	381	NRF2 pathway WP2884	0.937369	0.604415	0.0390923	0.976734	7	RXRA, SLC39A9, SLC39A11, KEAP1, SLC39A13, SLC5A10, SLC39A14
Activated	1	WikiPathways_2019_Human	382	Sleep regulation WP3591	0.951941	0.324906	0.0160023	0.989321	1	BTBD9
Activated	1	WikiPathways_2019_Human	383	Hair Follicle Development: Cytodifferentiation (Part 3 of 3) WP2840	0.967386	0.428805	0.014218	0.999996	3	SMAD1, ADAM17, WNT5A
Activated	1	WikiPathways_2019_Human	384	Metapathway biotransformation Phase I and II WP702	0.974034	0.547942	0.0144156	0.999996	8	NDST2, NAA40, UGT2B4, CYP4B1, CHST14, KCNAB2, COMT, HS6ST1
Activated	1	WikiPathways_2019_Human	385	Selenium Metabolism and Selenoproteins WP28	0.974653	0.267029	0.00685575	0.999996	1	RELA
Activated	1	WikiPathways_2019_Human	386	Differentiation Pathway WP2848	0.9784	0.255638	0.00558235	0.999996	1	WNT5A
Activated	1	WikiPathways_2019_Human	387	Cardiac Progenitor Differentiation WP2406	0.985521	0.230995	0.00336906	0.999996	1	POU5F1
Activated	1	WikiPathways_2019_Human	388	Electron Transport Chain (OXPHOS system in mitochondria) WP111	0.987814	0.359882	0.00441233	0.999996	3	SURF1, COX15, SDHC
Activated	1	WikiPathways_2019_Human	389	Mitochondrial complex I assembly model OXPHOS system WP4324	0.988611	0.21836	0.00250125	0.999996	1	ECSIT
Activated	1	WikiPathways_2019_Human	390	mRNA Processing WP411	0.989325	0.3931	0.00421874	0.999996	4	NXF1, CLP1, CLASRP, CLK2
Activated	1	WikiPathways_2019_Human	391	Complement and Coagulation Cascades WP558	0.990295	0.210675	0.00205459	0.999996	1	LMAN1
Activated	1	WikiPathways_2019_Human	392	Proteasome Degradation WP183	0.992953	0.196818	0.00139181	0.999996	1	PSMD5
Activated	1	WikiPathways_2019_Human	393	Allograft Rejection WP2328	0.993171	0.275787	0.00188984	0.999996	2	CASP9, PECR
Activated	1	WikiPathways_2019_Human	394	Cytoplasmic Ribosomal Proteins WP477	0.993171	0.275787	0.00188984	0.999996	2	RPS6KA1, MRPL19
Activated	1	WikiPathways_2019_Human	395	Human Complement System WP2806	0.996117	0.252453	0.000982235	0.999996	2	ARRB2, GNAI2
Activated	1	WikiPathways_2019_Human	396	GPCRs, Other WP117	0.999307	0.133188	9.22945e-05	0.999996	1	CELSR3
Activated	1	WikiPathways_2019_Human	397	GPCRs, Class A Rhodopsin-like WP455	0.999996	0.093232	3.87903e-07	0.999996	2	GPR12, CHRM4
Activated	1	BioPlanet_2019	1	Lipid and lipoprotein metabolism	1.83456e-10	2.39112	53.6067	2.20514e-07	79	ACHE, LPGAT1, SLC44A2, MTMR14, PIK3CB, CROT, MED16, PIK3C2A, TAZ, LCLAT1, MED18, MED12, MED11, MED14, SMPD4, GM2A, SIN3A, ACAA1, LBR, ABCD1, CERS3, SREBF1, CERS5, CPT1A, PLA2G4F, DGAT2, PCYT1A, DGAT1, NCOA6, NCOA3, ACSL3, MED27, MUT, SREBF2, HADHB, NCOR2, HADHA, ACLY, MED24, NCOR1, GPD2, FAR1, PLIN2, PIK3C3, PRKD1, ACOX3, PPARA, CLOCK, CERS2, YAP1, VAC14, HMGCR, HSD17B7, ACACB, MTMR6, PLD2, NEU3,…
Activated	1	BioPlanet_2019	2	Fatty acid, triacylglycerol, and ketone body metabolism	2.59764e-09	3.44909	68.1839	1.56118e-06	38	YAP1, HMGCR, MED16, LCLAT1, ACACB, MED18, MED12, MED11, MED14, RXRA, SIN3A, OXCT1, GPAT2, FDFT1, SREBF1, CPT1A, CREBBP, DGAT2, DGAT1, NCOA6, NCOA3, ACSL3, NR1D1, MED27, MUT, SREBF2, HADHB, NCOR2, ACLY, CDK8, HADHA, MED24, NCOR1, LPCAT4, GPD2, PLIN2, PPARA, CLOCK
Activated	1	BioPlanet_2019	3	Developmental biology	1.78192e-08	2.30028	41.0439	6.04767e-06	66	AP2A1, ARHGAP39, MED16, PCSK6, MED18, ARHGAP35, MED12, MED11, MED14, DPYSL5, RPS6KA1, NEO1, NCK1, SREBF1, MAP2K1, TRPC6, NCOA6, NCOA3, FOXH1, GFRA1, MED27, VAV2, DNM2, NCOR2, CACNB2, MED24, NCOR1, ITGA5, PPARA, RAF1, CEBPB, ROCK1, FURIN, CACNA1C, ACVR1B, RELA, CACNA1G, PAK1, RXRA, ACVR1C, ABL2, PLXNA1, PLCG1, SRGAP2, MEF2D, CLASP1, PLXNA3, CREBBP, MYO10, SIAH2, GDF1, AP2B1, L1CAM, ACVR2B, PTK2, A…
Activated	1	BioPlanet_2019	4	EGF/EGFR signaling pathway	2.01253e-08	3.58802	63.5844	6.04767e-06	32	AP2A1, CRKL, AURKA, EPS8, ATXN2, RPS6KA1, E2F1, MYBL2, CSK, RICTOR, PLCG1, MAP2K5, MAPK4, NCK1, PIAS3, STAT5B, MAP2K1, PRKCI, PRKCB, IQSEC1, STAT3, GAB1, BRAF, EPS15L1, GAB2, AP2B1, PTK2, VAV2, SYNJ1, ABI1, RAF1, STAM2
Activated	1	BioPlanet_2019	5	Metabolism	3.08745e-08	1.61127	27.8643	7.42222e-06	183	GALNT11, LPGAT1, XYLT2, GXYLT2, COMT, SAT1, LCLAT1, HS6ST1, NDST2, NAGLU, LIPG, BSG, FPGS, ACAA1, MCCC2, PDHX, CPT1A, DGAT2, DGAT1, GLCE, GPT2, PHKA1, SDHC, ACSL3, DGKZ, GANC, ACLY, CACNB2, ADCY9, ETHE1, GPD2, FAR1, UPRT, NUP98, CLOCK, IPPK, ATP6V1A, PFKFB4, PFKFB3, COX15, SHMT1, ITPR2, CACNA1C, AAAS, ACACB, CACNA1E, MTMR6, PLD2, NEU3, PTDSS2, GNG10, PTDSS1, CYB5R3, MAN2A2, HLCS, UAP1L1, PGK1, PN…
Activated	1	BioPlanet_2019	6	Phospholipid metabolism	1.05118e-07	2.87585	46.2097	2.10587e-05	39	ACHE, VAC14, LPGAT1, SLC44A2, MTMR14, PIK3CB, PIK3C2A, TAZ, LCLAT1, MTMR6, PLD2, NEU3, PTDSS2, PTDSS1, SMPD4, GM2A, GPAT2, CDIPT, CERS3, CERS5, PLA2G4F, PCYT1A, DGAT2, DGAT1, MBOAT7, CRLS1, SGPP1, HADHB, GALC, HADHA, SYNJ1, LPCAT4, PNPLA3, PI4KA, DEGS1, PIK3C3, PRKD1, GLA, CERS2
Activated	1	BioPlanet_2019	7	PDGFB signaling pathway	4.05859e-07	3.38067	49.7542	6.96917e-05	28	LRP1, PIK3CB, ARHGAP35, EPS8, SLC9A3R2, SLC9A3R1, PAK1, ARHGDIA, CSK, PLCG1, MAP2K7, WASF2, NCK1, STAT5B, PTPN1, MAP2K1, MYOCD, PRKCE, STAT3, GAB1, BRAF, ARAP1, DNM2, VAV2, CTTN, ABI1, RAPGEF1, RAF1
Activated	1	BioPlanet_2019	8	Transcriptional regulation of white adipocyte differentiation	9.29111e-07	4.26638	59.2559	0.000128739	20	SREBF1, CEBPB, CREBBP, NCOA6, NCOA3, MED16, MED27, MED18, RELA, MED12, NCOR2, MED11, CDK8, MED14, MED24, NCOR1, RXRA, FABP4, CDK4, PPARA
Activated	1	BioPlanet_2019	9	Lipid metabolism regulation by peroxisome proliferator-activated receptor alpha (PPAR-alpha)	9.63934e-07	3.49988	48.4812	0.000128739	25	YAP1, HMGCR, MED16, MED18, MED12, MED11, MED14, RXRA, SIN3A, FDFT1, SREBF1, CPT1A, CREBBP, NCOA6, NCOA3, NR1D1, MED27, SREBF2, NCOR2, CDK8, MED24, NCOR1, PLIN2, PPARA, CLOCK
Activated	1	BioPlanet_2019	10	Insulin signaling pathway	3.09884e-06	2.31083	29.3117	0.000372481	44	GSK3A, PRKAA1, ROCK1, PDE3B, ARAF, IRS4, CBLB, PIK3CB, PIK3C2A, ACACB, PTPRF, HK2, CRKL, RPTOR, RHOT1, RPS6KA1, MAP3K8, MAP3K9, MAP4K5, MAP2K7, MAP4K3, MAP2K5, MAPK4, NCK1, SREBF1, PTPN1, PRKCI, MAP2K1, PRKCH, PRKCB, INSR, GAB1, TSC2, PHKA1, BRAF, SORBS1, ARHGAP33, PPP1R3C, PPP1R3B, PTPRA, RAPGEF1, PIK3C3, RAF1, RHOQ
Activated	1	BioPlanet_2019	11	Glycerophospholipid biosynthesis	5.92575e-06	3.6828	44.3269	0.000647523	20	ACHE, PLA2G4F, LPGAT1, DGAT2, PCYT1A, DGAT1, SLC44A2, MBOAT7, TAZ, LCLAT1, CRLS1, PLD2, HADHB, HADHA, PTDSS2, PTDSS1, LPCAT4, PNPLA3, GPAT2, CDIPT
Activated	1	BioPlanet_2019	12	RORA activates circadian expression	1.71662e-05	7.12097	78.1353	0.00171948	10	SREBF1, CPT1A, CREBBP, RXRA, NCOR1, NCOA6, NCOA3, NR1D1, PPARA, CLOCK
Activated	1	BioPlanet_2019	13	Signaling by NGF	3.25274e-05	2.29472	23.7123	0.00300753	35	GSK3A, PHLPP1, ITPR2, AP2A1, FURIN, PIK3CB, PCSK6, RELA, FGD3, CASP9, ABR, ARHGDIA, RPS6KA1, CASP2, RICTOR, PLCG1, MAP2K5, LINGO1, PRKCI, MAP2K1, PRKCE, ARHGEF17, STAT3, TSC2, BRAF, AP2B1, VAV2, DNM2, TIAM1, NR4A1, ADAM17, ADCY9, TRAF6, RAPGEF1, RAF1
Activated	1	BioPlanet_2019	14	Signaling by FGFR1 fusion mutants	4.12415e-05	8.79542	88.7992	0.00330482	8	STAT5B, CPSF6, STAT3, CNTRL, FGFR1OP2, TRIM24, GAB2, PLCG1
Activated	1	BioPlanet_2019	15	Signaling by NODAL	4.12415e-05	8.79542	88.7992	0.00330482	8	ACVR1C, FOXH1, GDF1, FURIN, ACVR1B, PCSK6, ACVR2B, ACVR2A
Activated	1	BioPlanet_2019	16	G0 and early G1 pathway	5.92344e-05	6.80533	66.2431	0.00438611	9	RBBP4, CCNE1, E2F1, DYRK1A, MYBL2, LIN9, CDC6, E2F5, CDC25A
Activated	1	BioPlanet_2019	17	Signaling events mediated by HDAC class I	6.20332e-05	3.59381	34.8163	0.00438611	16	HDAC4, PRMT5, HDAC5, CREBBP, STAT3, NUP153, CHD3, SMG5, HDAC6, RELA, WDR77, HDAC7, NCOR2, NCOR1, RBBP4, SIN3A
Activated	1	BioPlanet_2019	18	Progesterone-mediated oocyte maturation	7.63467e-05	3.21244	30.4547	0.00509826	18	MAP2K1, PDE3B, PLK1, ARAF, BRAF, PIK3CB, PKMYT1, CDC25A, GNAI2, MOS, CCNB2, CCNB1, CDC23, ADCY9, CDC27, RPS6KA1, RAF1, ANAPC1
Activated	1	BioPlanet_2019	19	BMAL1-CLOCK/NPAS2 activates circadian expression	9.0311e-05	4.93249	45.9326	0.00571336	11	PER2, CREBBP, RXRA, NCOR1, NCOA6, NCOA3, CRY2, CRY1, NR1D1, PPARA, CLOCK
Activated	1	BioPlanet_2019	20	Signaling by FGFR in disease	0.000103499	2.66177	24.4243	0.00622026	23	STAT5B, MAP2K1, GSK3A, CPSF6, PHLPP1, PRKCE, STAT3, GAB1, TSC2, ITPR2, BRAF, GAB2, CASP9, NR4A1, ADCY9, FGFR1OP2, CNTRL, TRIM24, RICTOR, PLCG1, RAF1, FGFR3, FGFR1
Activated	1	BioPlanet_2019	21	FOXM1 transcription factor network	0.000191501	4.43852	37.9965	0.0109611	11	CCNB2, GSK3A, CCNB1, CREBBP, MAP2K1, CCNE1, CDK4, PLK1, BIRC5, FOXM1, AURKB
Activated	1	BioPlanet_2019	22	Circadian rhythm	0.000201784	3.53416	30.0697	0.0110247	14	SREBF1, CPT1A, CREBBP, NCOA6, NCOA3, NR1D1, PER2, NCOR1, RXRA, CRY2, CRY1, PPARA, CLOCK, MEF2D
Activated	1	BioPlanet_2019	23	N-glycan trimming in the ER and calnexin/calreticulin cycle	0.000215929	10.3547	87.3996	0.0112846	6	EDEM3, GANAB, PRKCSH, EDEM1, EDEM2, UGGT1
Activated	1	BioPlanet_2019	24	Integrated breast cancer pathway	0.000227937	2.39234	20.0632	0.0114158	25	GSK3A, GRN, USP16, MYCBP2, ARAF, HMGCR, BACH1, AURKA, CASP9, STK11, PAK1, TPR, DAG1, E2F1, FADD, SMAD1, RALGAPA1, NCOA3, PLK1, TSC2, BRAF, CDC25A, CDK4, NOXA1, ATM
Activated	1	BioPlanet_2019	25	Fc gamma receptor-mediated phagocytosis	0.000250788	2.87304	23.8201	0.0120579	18	MAP2K1, PLA2G4F, MYO10, PRKCB, PRKCE, ASAP1, PIK3CB, GAB2, ASAP2, CRKL, DNM2, VAV2, PLD2, PAK1, PLCG1, RAF1, WASF1, WASF2
Activated	1	BioPlanet_2019	26	Ubiquitin-mediated proteolysis	0.000263345	2.47225	20.3764	0.0121746	23	PIAS3, UBE2D4, FBXW8, UBE2C, HUWE1, SYVN1, KEAP1, NEDD4L, CBLB, UBE3B, PIAS2, DDB2, DDB1, UBOX5, CDC23, HERC2, HERC1, TRAF6, CDC27, UBR5, BIRC6, STUB1, ANAPC1
Activated	1	BioPlanet_2019	27	Signaling by FGFR1 mutants	0.000292181	5.18361	42.1849	0.0130075	9	STAT5B, CPSF6, CNTRL, FGFR1OP2, STAT3, TRIM24, PLCG1, GAB2, FGFR1
Activated	1	BioPlanet_2019	28	Axon guidance	0.000320816	1.85965	14.9602	0.0137722	43	ROCK1, AP2A1, ARHGAP39, CACNA1C, ARHGAP35, GNAI2, CACNA1G, EFNB1, PPP3CB, PAK1, PPP3CC, DPYSL5, RPS6KA1, ABL2, PLXNA1, PLCG1, SRGAP2, EPHB1, NEO1, EPHB4, CLASP1, PLXNA3, NCK1, MAP2K1, TRPC6, MYO10, SIAH2, GFRA1, AP2B1, L1CAM, PTK2, VAV2, DNM2, CACNB2, CDK5, DLG3, PTPRA, PLXNB3, COL9A2, ITGA5, AGRN, RAF1, FGFR1
Activated	1	BioPlanet_2019	29	Acyl chain remodeling of cardiolipin	0.000455933	24.1359	185.682	0.0179538	4	HADHB, HADHA, TAZ, LCLAT1
Activated	1	BioPlanet_2019	30	ER quality control compartment (ERQC)	0.000455933	24.1359	185.682	0.0179538	4	EDEM3, EDEM1, EDEM2, UGGT1
Activated	1	BioPlanet_2019	31	Signaling by FGFR mutants	0.000463035	3.91549	30.062	0.0179538	11	STAT5B, CPSF6, CNTRL, FGFR1OP2, STAT3, TRIM24, GAB1, PLCG1, GAB2, FGFR3, FGFR1
Activated	1	BioPlanet_2019	32	Activation of Src by protein tyrosine phosphatase alpha	0.000479001	12.0739	92.2906	0.0179925	5	CCNB1, PRKCB, PTPRA, CSK, CDC25A
Activated	1	BioPlanet_2019	33	CARM1 and regulation of the estrogen receptor	0.000524802	5.37294	40.5791	0.0191155	8	HDAC4, SPEN, NCOR2, GTF2A1, HDAC5, GRIP1, CREBBP, HDAC6
Activated	1	BioPlanet_2019	34	AMPK signaling	0.000554646	3.14045	23.5445	0.0196084	14	SREBF1, CPT1A, PRKAA1, PFKFB3, STRADA, INSR, TSC2, PIK3CB, HMGCR, ACACB, RPTOR, STK11, CCNB1, PIK3C3
Activated	1	BioPlanet_2019	35	Signaling events mediated by focal adhesion kinase	0.000720485	3.21245	23.244	0.0247435	13	MAP2K1, ASAP1, BRAF, ARHGAP26, ARHGAP35, PTK2, KLF8, PAK1, RAPGEF1, ITGA5, PLCG1, RAF1, NCK1
Activated	1	BioPlanet_2019	36	Signaling by EGFR in cancer	0.00074733	2.50471	18.0314	0.0247788	19	MAP2K1, GSK3A, PHLPP1, PRKCE, GAB1, TSC2, ITPR2, AP2A1, EPS15L1, AP2B1, CASP9, NR4A1, ADAM17, ADCY9, CSK, RICTOR, PLCG1, RAF1, STAM2
Activated	1	BioPlanet_2019	37	Antigen-activated B-cell receptor generation of second messengers	0.000762741	2.01507	14.4654	0.0247788	30	GSK3A, ITPR2, CBLB, PIK3CB, RELA, CRKL, PPP3CB, PPP3CC, RPS6KA1, CSK, PLCG1, MEF2D, POLH, MAPK4, NCK1, KLF11, PRKCI, MAP2K1, PRKCH, PRKCB, PRKCE, GAB1, BRAF, GAB2, VAV2, TRAF6, REL, RAPGEF1, RAF1, NFKBIE
Activated	1	BioPlanet_2019	38	Cell cycle	0.000816339	1.65213	11.7478	0.0258221	54	DIDO1, BUB1B, ACTR1A, CDC23, PSMD5, CDC27, CNTRL, MYBL2, CEP290, RFC3, RFC2, DYRK1A, CKAP5, CDC25A, CLIP1, ESPL1, CCNE1, PSME4, BIRC5, NUP98, ANAPC1, PAFAH1B1, HDAC4, HDAC5, DCTN1, LIN9, PKMYT1, HDAC6, AURKB, HDAC7, AURKA, POLD3, ORC4, CCNB2, CCNB1, RBBP4, POLD1, E2F1, E2F5, CLASP1, CDKN2D, CREBBP, UBE2C, PLK1, CDC6, TUBB4A, WEE2, CDK4, CENPL, CENPM, ATM, RAD1, CENPO, WRAP53
Activated	1	BioPlanet_2019	39	Glycerophospholipid metabolism	0.000876032	2.83935	19.9893	0.0269998	15	ACHE, LPGAT1, PCYT1A, MBOAT7, TAZ, LCLAT1, DGKZ, CRLS1, PLD2, PTDSS2, PTDSS1, LPCAT4, GPD2, GPAT2, CDIPT
Activated	1	BioPlanet_2019	40	mTOR signaling pathway	0.000934763	2.45115	17.0973	0.0277905	19	SREBF1, MAP2K1, PRKAA1, STRADA, BNIP3, TSC2, BRAF, PIK3CB, ATG13, PLD2, RPTOR, STK11, CLIP1, CCNE1, RB1CC1, RPS6KA1, RICTOR, RAF1, EIF4G3
Activated	1	BioPlanet_2019	41	Signaling by PDGF	0.000965014	2.37833	16.5136	0.0277905	20	STAT5B, MAP2K1, GSK3A, PHLPP1, PRKCE, STAT3, TSC2, ITPR2, FURIN, PIK3CB, CRKL, CASP9, NR4A1, ADCY9, RAPGEF1, RICTOR, PLCG1, COL9A2, RAF1, NCK1
Activated	1	BioPlanet_2019	42	Angiotensin II-stimulated signaling through G-proteins and beta-arrestin	0.000987207	3.08614	21.358	0.0277905	13	MAP2K1, PRKCI, PRKCH, PRKCB, PRKCE, ITPR2, ARRB2, GRK5, PLCG1, RAF1, MAP2K5, MAPK4, PLCD1
Activated	1	BioPlanet_2019	43	Deadenylation-dependent mRNA decay	0.00100109	3.50257	24.1911	0.0277905	11	PAN2, DDX6, EXOSC6, EXOSC5, CNOT6L, PAN3, CNOT11, DCP1A, EDC3, PAIP1, DCP1B
Activated	1	BioPlanet_2019	44	Signal transduction by L1	0.00101729	4.18562	28.8415	0.0277905	9	PAK1, MAP2K1, RPS6KA1, AP2A1, AP2B1, ITGA5, L1CAM, VAV2, FGFR1
Activated	1	BioPlanet_2019	45	Rho GTPase cycle	0.00107103	2.35511	16.1069	0.0286083	20	ARHGEF17, ARHGAP1, ARHGAP39, ARAP1, ARHGAP26, MYO9A, ARHGAP35, VAV2, ARHGAP44, FGD3, TIAM1, ABR, ARHGAP32, DEPDC1B, ARHGAP31, RHOT1, RACGAP1, ARHGDIA, SRGAP2, RHOQ
Activated	1	BioPlanet_2019	46	ADP-ribosylation factor	0.00117251	4.60463	31.0748	0.0298465	8	ARFGEF1, ARFGEF2, GBF1, ARHGAP1, ASAP1, ASAP2, ARAP1, CYTH1
Activated	1	BioPlanet_2019	47	Post-translational modification: biosynthesis of GPI-anchored proteins	0.00117251	4.60463	31.0748	0.0298465	8	PIGS, PIGU, PIGT, PIGO, PIGQ, PIGA, PIGV, PIGX
Activated	1	BioPlanet_2019	48	Endocytotic role of NDK, phosphins and dynamin	0.00119187	6.58793	44.3515	0.0298465	6	PPP3CB, PPP3CC, SYNJ1, BIN1, AP2A1, PICALM
Activated	1	BioPlanet_2019	49	Cell differentiation by G alpha (i/o) pathway inferred from mouse Neuro2A model	0.00126047	3.6652	24.4698	0.0303017	10	CREBBP, MAP2K1, STAT3, DAG1, RAPGEF1, ILK, BRAF, RAF1, RAP1GAP, MAP2K5
Activated	1	BioPlanet_2019	50	Growth hormone receptor signaling	0.00126047	3.6652	24.4698	0.0303017	10	PTPN1, STAT5B, MAP2K1, ADAM17, PRKCB, INSR, RPS6KA1, STAT3, PLCG1, RAF1
Activated	1	BioPlanet_2019	51	Valine, leucine and isoleucine degradation	0.00152073	3.5572	23.0811	0.0352601	10	MCCC2, HADHB, HADHA, ALDH2, OXCT1, ACAA1, ACADSB, MUT, HIBCH, BCAT2
Activated	1	BioPlanet_2019	52	Prolactin activation of MAPK signaling	0.0015254	2.77901	18.0233	0.0352601	14	PIAS3, PTPN1, STAT5B, MAP2K1, STAT3, PIK3CB, GAB2, RELA, PTK2, VAV2, PAK1, FLNA, RAF1, CTSD
Activated	1	BioPlanet_2019	53	p53 activity regulation	0.00158733	2.32672	14.9973	0.0355598	19	PRMT5, CREBBP, EI24, HUWE1, TSC2, DDB2, CASP9, CCNB2, CCNB1, TP53I3, SESN3, RRM2B, CCNE1, CDK4, PPP1R13L, SMYD2, E2F1, ATM, CSNK1G1
Activated	1	BioPlanet_2019	54	NGF signaling via TRKA from the plasma membrane	0.00159753	2.21484	14.262	0.0355598	21	MAP2K1, GSK3A, PHLPP1, PRKCE, STAT3, TSC2, ITPR2, BRAF, AP2A1, PIK3CB, AP2B1, DNM2, CASP9, NR4A1, ADCY9, RPS6KA1, RAPGEF1, RICTOR, PLCG1, RAF1, MAP2K5
Activated	1	BioPlanet_2019	55	Pyruvate metabolism	0.00167899	3.24576	20.739	0.0366935	11	PDHX, ACSS2, PDPR, ALDH2, MDH1, MDH2, BSG, HAGHL, ME3, ME2, ACACB
Activated	1	BioPlanet_2019	56	SREBP control of lipid biosynthesis	0.00187685	12.0667	75.7565	0.0397466	4	MBTPS1, SREBF1, SCAP, SREBF2
Activated	1	BioPlanet_2019	57	MicroRNAs in cardiomyocyte hypertrophy	0.00189587	2.59513	16.2665	0.0397466	15	HDAC4, HDAC5, MAP2K1, ROCK1, PRKCB, WNT5A, STAT3, PIK3CB, HDAC7, LRP6, PPP3CB, RAF1, MAP2K7, MAP2K5, MAPK4
Activated	1	BioPlanet_2019	58	Epidermal growth factor receptor (EGFR) pathway	0.00191789	2.34569	14.6759	0.0397466	18	MAP2K1, PRKCI, PRKCH, PRKCB, PRKCE, GAB1, CBLB, VAV2, RHOT1, RPS6KC1, RPS6KA1, PLCG1, RAF1, MAP2K7, MAP2K5, RHOQ, MAPK4, NCK1
Activated	1	BioPlanet_2019	59	ERBB signaling pathway	0.00200847	2.48478	15.4314	0.0409183	16	STAT5B, MAP2K1, PRKCB, ARAF, GAB1, CBLB, BRAF, PIK3CB, PTK2, CRKL, PAK1, ABL2, PLCG1, RAF1, MAP2K7, NCK1
Activated	1	BioPlanet_2019	60	Non-small cell lung cancer	0.00231071	3.09446	18.784	0.0462912	11	CASP9, MAP2K1, RXRA, PRKCB, CDK4, ARAF, E2F1, BRAF, PIK3CB, PLCG1, RAF1
Activated	1	BioPlanet_2019	61	Bacterial invasion of epithelial cells	0.00264878	2.71264	16.0959	0.0521939	13	GAB1, ILK, CBLB, PIK3CB, PTK2, CRKL, CD2AP, DNM2, CTTN, CLTCL1, ITGA5, WASF1, WASF2
Activated	1	BioPlanet_2019	62	Androgen receptor signaling, proteolysis, and transcription regulation	0.00269572	2.48807	14.7197	0.0522622	15	PIAS3, CREBBP, ROCK1, RNF14, NCOA3, STAT3, PARK7, RELA, PTK2, AES, NCOR2, NCOR1, CCNE1, FLNA, STUB1
Activated	1	BioPlanet_2019	63	RXR/VDR pathway	0.00276482	4.45073	26.2183	0.052751	7	NCOR2, SREBF1, NR4A1, RXRA, FAM120B, NR1H2, PPARA
Activated	1	BioPlanet_2019	64	T cell receptor/Ras pathway	0.00293454	6.70627	39.1056	0.0551143	5	MAP2K1, PRKCB, BRAF, MAP3K8, RAF1
Activated	1	BioPlanet_2019	65	Peroxisomal lipid metabolism	0.00305801	5.17539	29.9655	0.0565496	6	FAR1, CROT, ACOX3, ACAA1, ABCD1, CRAT
Activated	1	BioPlanet_2019	66	Cell cycle: G2/M checkpoint	0.00348889	4.22796	23.9225	0.0618493	7	CDKN2D, CCNB1, RPS6KA1, PLK1, PI4KA, ATM, CDC25A
Activated	1	BioPlanet_2019	67	Control of gene expression by vitamin D receptor	0.00348889	4.22796	23.9225	0.0618493	7	CREBBP, RXRA, SMARCC2, NCOR1, NCOA3, TSC2, ARID1A
Activated	1	BioPlanet_2019	68	LPA receptor mediated events	0.00354665	2.73915	15.4536	0.0618493	12	SLC9A3R2, TIAM1, ADCY9, PRKCE, GAB1, PIK3CB, PRKD1, PLCG1, RELA, PTK2, GNAI2, PLD2
Activated	1	BioPlanet_2019	69	Glycerolipid metabolism	0.00355042	3.10031	17.4879	0.0618493	10	DGAT2, ALDH2, DGAT1, AGK, LIPG, PNPLA3, GPAT2, LCLAT1, DGKZ, GLA
Activated	1	BioPlanet_2019	70	Inositol phosphate metabolism	0.00360622	2.89218	16.2688	0.0619239	11	IPPK, MINPP1, SYNJ1, IMPA2, PI4KA, PIK3C3, PIK3CB, PLCG1, PIK3C2A, CDIPT, PLCD1
Activated	1	BioPlanet_2019	71	Integrin-mediated cell adhesion	0.00382099	2.30654	12.8411	0.0624632	16	MAP2K1, ROCK1, ARAF, ILK, BRAF, SORBS1, PTK2, VAV2, PAK1, CAPN5, RAPGEF1, CSK, ITGA5, RAF1, MAP2K5, MAPK4
Activated	1	BioPlanet_2019	72	Signaling by insulin receptor	0.00383225	2.2381	12.4535	0.0624632	17	ATP6V1A, MAP2K1, PRKAA1, STRADA, INSR, PDE3B, GAB1, TSC2, PIK3CB, RPTOR, STK11, ATP6V1B2, PIK3C3, RAF1, FGFR3, ATP6V0A1, FGFR1
Activated	1	BioPlanet_2019	73	E2F transcription factor network	0.0038536	2.57881	14.335	0.0624632	13	PRMT5, CREBBP, TRRAP, TFE3, CDC6, CDC25A, RBBP4, CCNE1, E2F1, MYBL2, ATM, E2F5, WASF1
Activated	1	BioPlanet_2019	74	Bladder cancer	0.00395353	3.29651	18.2401	0.0624632	9	MAP2K1, DAPK1, CDK4, DAPK3, ARAF, E2F1, BRAF, RAF1, FGFR3
Activated	1	BioPlanet_2019	75	Signaling events mediated by T cell protein tyrosine phosphatase (TC-PTP)	0.00395353	3.29651	18.2401	0.0624632	9	LMAN1, PTPN1, STAT5B, CREBBP, INSR, STAT3, GAB1, PIK3CB, KPNA2
Activated	1	BioPlanet_2019	76	Acyl chain remodeling of diacylglycerol and triacylglycerol	0.00400255	18.0901	99.8725	0.0624632	3	DGAT2, DGAT1, PNPLA3
Activated	1	BioPlanet_2019	77	APC/C activator regulation between G1/S and early anaphase	0.00400685	4.8301	26.661	0.0624632	6	CCNB1, CDC23, UBE2C, PLK1, CDC27, ANAPC1
Activated	1	BioPlanet_2019	78	T cell signal transduction	0.00405807	2.45574	13.5239	0.0624632	14	MAP2K1, PRKCI, PRKCH, PRKCB, PRKCE, CBLB, VAV2, PAK1, CSK, PLCG1, RAF1, MAP2K5, MAPK4, NCK1
Activated	1	BioPlanet_2019	79	Cyclin A/B1-associated events during G2/M transition	0.00412639	6.03532	33.136	0.0624632	5	CCNB2, CCNB1, PLK1, PKMYT1, CDC25A
Activated	1	BioPlanet_2019	80	Signaling by NOTCH	0.00416474	2.15895	11.8334	0.0624632	18	HDAC4, HDAC5, CREBBP, MAML1, ATP2A3, FURIN, ARRB2, HDAC6, HDAC7, LFNG, NCOR2, TNRC6C, CDK8, ADAM17, NCOR1, AGO3, E2F1, RAB6A
Activated	1	BioPlanet_2019	81	TNF-alpha signaling pathway	0.00422484	2.27928	12.4603	0.0624632	16	PRKCI, CREBBP, PLK1, RELA, CASP9, ADAM17, BAG4, MADD, REL, MAP3K8, FADD, RAF1, MAP2K7, NFKBIE, MAP4K5, MAP4K3
Activated	1	BioPlanet_2019	82	EGF receptor (ErbB1) signaling pathway	0.00426121	3.58021	19.5415	0.0624632	8	PTPN1, PAK1, STAT3, GAB1, PIK3CB, PLCG1, PTK2, NCK1
Activated	1	BioPlanet_2019	83	Post-translational protein modification	0.00434536	1.85558	10.0918	0.0629291	26	PIGS, GALNT11, PIGU, MCFD2, SEC23A, PIGT, PIGO, PRKCSH, PIGQ, FURIN, PIGV, PIGX, LMAN1, GANAB, MAN2A2, MAN1A2, UGGT1, EDEM3, GALNT7, EDEM1, EDEM2, C1GALT1, PIGA, DOLPP1, MGAT4B, ST6GALNAC4
Activated	1	BioPlanet_2019	84	G alpha 13 pathway	0.00458433	2.63925	14.2127	0.0654702	12	PRKCI, PRKCH, ROCK1, PRKCB, ARHGEF17, PRKCE, ARHGEF10L, PIK3CB, PRKD1, MAP2K7, PTK2, PLD2
Activated	1	BioPlanet_2019	85	G2/M checkpoints	0.0046664	3.19938	17.1723	0.0654702	9	CCNB2, ORC4, CCNB1, RFC3, RFC2, ATM, RAD1, CDC6, CDC25A
Activated	1	BioPlanet_2019	86	T cell receptor signaling pathway	0.00468423	2.03668	10.9238	0.0654702	20	MAP2K1, PRKCB, ARHGAP1, CBLB, ASAP1, PIK3CB, ARAP1, ASAP2, RELA, VAV2, PPP3CB, PAK1, PPP3CC, CDK4, MAP3K8, PLCG1, RAF1, MAP2K7, NFKBIE, NCK1
Activated	1	BioPlanet_2019	87	DCC role in regulating apoptosis	0.00497034	8.04357	42.6653	0.0678904	4	CASP9, DAPK1, DAPK3, APPL1
Activated	1	BioPlanet_2019	88	NODAL signaling regulation	0.00497034	8.04357	42.6653	0.0678904	4	ACVR1C, ACVR1B, ACVR2B, ACVR2A
Activated	1	BioPlanet_2019	89	Influence of Ras and Rho proteins on G1 to S transition	0.00535926	3.84319	20.0957	0.0719576	7	PAK1, MAP2K1, CCNE1, CDK4, E2F1, RAF1, RELA
Activated	1	BioPlanet_2019	90	Neurotrophic factor-mediated Trk receptor signaling	0.00542603	2.71466	14.1612	0.0719576	11	TIAM1, MAP2K1, PRKCI, DNAJA3, STAT3, GAB1, RAPGEF1, NEDD4L, GAB2, PLCG1, CRKL
Activated	1	BioPlanet_2019	91	Oocyte meiosis	0.00556502	2.14438	11.132	0.0719576	17	MAP2K1, PLK1, ITPR2, PKMYT1, AURKA, MOS, CCNB2, CCNB1, PPP3CB, CDC23, ADCY9, PPP3CC, ESPL1, CCNE1, CDC27, RPS6KA1, ANAPC1
Activated	1	BioPlanet_2019	92	Control of cell cycle and breast tumor growth by estrogen-responsive protein Efp	0.0056273	5.48635	28.42	0.0719576	5	CCNB2, CDK8, CCNB1, CDK5, CDK4
Activated	1	BioPlanet_2019	93	GluR2-containing AMPA receptor trafficking	0.0056273	5.48635	28.42	0.0719576	5	GRIP1, PRKCB, AP2A1, AP2B1, GRIP2
Activated	1	BioPlanet_2019	94	SREBF and miR-33 in cholesterol and lipid homeostasis	0.0056273	5.48635	28.42	0.0719576	5	SREBF1, PRKAA1, HMGCR, PPARA, SREBF2
Activated	1	BioPlanet_2019	95	MAPK signaling pathway	0.00602648	1.62296	8.29593	0.0746295	37	ARAF, CACNA1C, ARRB2, ECSIT, ACVR1B, CACNA1E, DUSP16, RELA, CRKL, CACNA1G, CASP9, PPP3CB, PAK1, PPP3CC, ACVR1C, RPS6KA1, FLNA, CASP2, FLNB, MAP3K8, MAP3K9, MAP2K7, MEF2D, MAP4K3, MAP2K5, MAPK4, MAP2K1, PRKCH, PRKCB, BRAF, MOS, CACNB2, NR4A1, TRAF6, RAF1, FGFR3, FGFR1
Activated	1	BioPlanet_2019	96	Endocytosis	0.00605801	1.80207	9.20204	0.0746295	26	VPS4A, AGAP1, NEDD4L, CBLB, AP2A1, ASAP1, ARRB2, ASAP2, PLD2, PARD6B, GRK5, CLTCL1, RAB11FIP2, GIT1, RAB11FIP5, PRKCI, IQSEC1, AP2B1, ARAP1, VPS37B, DNM2, PARD3, TRAF6, STAM2, FGFR3, FOLR1
Activated	1	BioPlanet_2019	97	Peroxisome	0.00611158	2.41959	12.334	0.0746295	13	PEX16, PECR, ECH1, PEX11B, CROT, ACSL3, PEX5, PXMP4, FAR1, ACOX3, ACAA1, ABCD1, CRAT
Activated	1	BioPlanet_2019	98	Phosphatidylinositol signaling system	0.00611158	2.41959	12.334	0.0746295	13	IPPK, PRKCB, ITPR2, PIK3CB, PIK3C2A, DGKZ, SYNJ1, IMPA2, PI4KA, PIK3C3, PLCG1, CDIPT, PLCD1
Activated	1	BioPlanet_2019	99	Fibroblast growth factor receptor pathway	0.00620409	2.17637	11.0615	0.0746295	16	MAP2K1, PRKCI, PRKCH, PRKCB, PRKCE, GAB1, CBLB, RPS6KC1, RPS6KA1, PLCG1, RAF1, MAP2K7, FGFR3, MAP2K5, MAPK4, FGFR1
Activated	1	BioPlanet_2019	100	Mitotic G2-G2/M phases	0.00623888	2.32067	11.782	0.0746295	14	DCTN1, PLK1, PKMYT1, CKAP5, TUBB4A, CDC25A, CCNB2, ACTR1A, CCNB1, CNTRL, E2F1, CEP290, CLASP1, PAFAH1B1
Activated	1	BioPlanet_2019	101	Cyclins and cell cycle regulation	0.00653149	4.2614	21.4396	0.0746295	6	CDKN2D, CCNB1, CCNE1, CDK4, E2F1, CDC25A
Activated	1	BioPlanet_2019	102	Mitochondrial fatty acid beta-oxidation	0.00653149	4.2614	21.4396	0.0746295	6	HADHB, PECR, HADHA, CPT1A, ACSL3, MUT
Activated	1	BioPlanet_2019	103	CDC42 activity regulation	0.00653607	3.67589	18.4913	0.0746295	7	ITSN2, RACGAP1, ARHGDIA, ARHGAP1, PLCG1, GIT1, VAV2
Activated	1	BioPlanet_2019	104	Interferon-beta enhancer pathway	0.00653607	3.67589	18.4913	0.0746295	7	GTF2A1, CREBBP, SMARCC2, IRF5, ARID1A, GTF2E1, RELA
Activated	1	BioPlanet_2019	105	Long-term potentiation	0.0065813	2.50233	12.5705	0.0746295	12	PPP3CB, MAP2K1, CREBBP, PPP3CC, PRKCB, RPS6KA1, ARAF, ITPR2, BRAF, CACNA1C, RAF1, GRIN1
Activated	1	BioPlanet_2019	106	MicroRNA regulation of DNA damage response	0.0065813	2.50233	12.5705	0.0746295	12	CASP9, CCNB2, CCNB1, RRM2B, CDK5, CCNE1, CDK4, E2F1, ATM, RAD1, CDC25A, DDB2
Activated	1	BioPlanet_2019	107	Signaling events mediated by hepatocyte growth factor receptor (c-Met)	0.00681482	2.3828	11.887	0.0765552	13	PTPN1, MAP2K1, PRKCI, GAB1, GAB2, PTK2, CRKL, RPTOR, PAK1, RAPGEF1, PLCG1, RAF1, NCK1
Activated	1	BioPlanet_2019	108	RAC1 activity regulation	0.00721646	3.22167	15.8873	0.0795797	8	EPS8, ABR, TIAM1, RACGAP1, ARHGDIA, ABI1, ARHGAP1, VAV2
Activated	1	BioPlanet_2019	109	Signaling of hepatocyte growth factor receptor	0.00721646	3.22167	15.8873	0.0795797	8	PAK1, MAP2K1, STAT3, GAB1, RAPGEF1, RAF1, PTK2, CRKL
Activated	1	BioPlanet_2019	110	Energy-dependent regulation of mTOR by LKB1-AMPK	0.0074754	5.02889	24.6221	0.0803019	5	RPTOR, PRKAA1, STK11, STRADA, TSC2
Activated	1	BioPlanet_2019	111	Glycosylphosphatidylinositol (GPI) biosynthesis	0.0074754	5.02889	24.6221	0.0803019	5	PIGO, PIGQ, PIGA, PIGV, PIGX
Activated	1	BioPlanet_2019	112	Beta-oxidation of very long chain fatty acids	0.00754918	12.0594	58.9262	0.0803019	3	ACAA1, ABCD1, CRAT
Activated	1	BioPlanet_2019	113	Neurotransmitter clearance in the synaptic cleft	0.00754918	12.0594	58.9262	0.0803019	3	ACHE, ALDH2, COMT
Activated	1	BioPlanet_2019	114	Cell cycle checkpoints	0.00788752	2.05815	9.96656	0.0830552	17	RFC3, UBE2C, RFC2, BUB1B, CDC6, CDC25A, CCNB2, ORC4, CCNB1, CDC23, PSMD5, CCNE1, CDC27, PSME4, ATM, RAD1, ANAPC1
Activated	1	BioPlanet_2019	115	Actin cytoskeleton regulation	0.00810962	1.71537	8.25902	0.0830552	28	ROCK1, CHRM4, ARAF, PIK3CB, PIK3C2A, IQGAP3, ARHGAP35, CRKL, SLC9A1, FGD3, PAK1, CSK, WASF1, WASF2, GIT1, MAPK4, MAP2K1, INSRR, BRAF, PTK2, VAV2, MOS, TIAM1, PIK3C3, ITGA5, RAF1, FGFR3, FGFR1
Activated	1	BioPlanet_2019	116	G alpha i pathway	0.00813249	2.10506	10.1293	0.0830552	16	MAP2K1, PRKCI, PRKCH, PRKCB, PRKCE, STAT3, ITPR2, BRAF, PIK3CB, RAP1GAP, ADCY9, GRK5, RGS12, RAF1, MAP2K5, MAPK4
Activated	1	BioPlanet_2019	117	Cholesterol biosynthesis	0.00815351	4.02443	19.3547	0.0830552	6	SREBF1, HMGCR, HSD17B7, LBR, SREBF2, FDFT1
Activated	1	BioPlanet_2019	118	SREBP signaling	0.00815351	4.02443	19.3547	0.0830552	6	MBTPS1, SREBF1, SEC23A, SCAP, SREBF2, SEC31B
Activated	1	BioPlanet_2019	119	Calcineurin-dependent NFAT signaling role in lymphocytes	0.00832427	2.68606	12.8624	0.0835685	10	NR4A1, PPP3CB, CREBBP, PRKCH, PRKCB, PRKCE, MAP3K8, KPNA2, MEF2D, CABIN1
Activated	1	BioPlanet_2019	120	E-cadherin nascent AJ-like junctions pathway	0.008482	3.11757	14.8702	0.0835685	8	TJP1, TIAM1, CTTN, ABI1, RAPGEF1, WASF2, KLHL20, VAV2
Activated	1	BioPlanet_2019	121	GAB1 signalosome	0.008482	3.11757	14.8702	0.0835685	8	CASP9, NR4A1, GSK3A, PHLPP1, GAB1, TSC2, CSK, RICTOR
Activated	1	BioPlanet_2019	122	Tricarboxylic acid (TCA) cycle	0.008482	3.11757	14.8702	0.0835685	8	PDHX, ACLY, MDH1, IDH3G, MDH2, OGDH, DLST, SDHC
Activated	1	BioPlanet_2019	123	Regulation of transcription by NOTCH1 intracellular domain	0.00856073	2.86198	13.6247	0.0836585	9	HDAC4, NCOR2, HDAC5, CDK8, CREBBP, NCOR1, MAML1, HDAC6, HDAC7
Activated	1	BioPlanet_2019	124	Chronic myeloid leukemia	0.00920836	2.37888	11.1513	0.0892617	12	STAT5B, MAP2K1, CDK4, ARAF, E2F1, CBLB, BRAF, PIK3CB, GAB2, RAF1, RELA, CRKL
Activated	1	BioPlanet_2019	125	Netrin-mediated signaling events	0.00945035	3.38145	15.7633	0.0907885	7	PAK1, MAP2K1, MYO10, DAPK1, PLCG1, PTK2, NCK1
Activated	1	BioPlanet_2019	126	Activated AMPK stimulation of fatty-acid oxidation in muscle	0.00970723	4.6418	21.5142	0.0907885	5	CPT1A, PRKAA1, STK11, STRADA, ACACB
Activated	1	BioPlanet_2019	127	Effect of METS on macrophage differentiation	0.00970723	4.6418	21.5142	0.0907885	5	NCOR2, HDAC5, SIN3A, E2F1, ETV3
Activated	1	BioPlanet_2019	128	Diurnally regulated genes with circadian orthologs	0.00983702	2.78845	12.8871	0.0907885	9	PER2, CEBPB, RBPMS, PPP1R3C, CRY2, CRY1, GFRA1, TOB1, CLOCK
Activated	1	BioPlanet_2019	129	Pyruvate metabolism and citric acid (TCA) cycle	0.00990645	3.01999	13.9359	0.0907885	8	PDHX, PDPR, IDH3G, MDH2, BSG, OGDH, DLST, SDHC
Activated	1	BioPlanet_2019	130	APC/C- and Cdc20-mediated degradation of Nek2A	0.0100457	3.81241	17.5394	0.0907885	6	CCNB1, CDC23, UBE2C, CDC27, BUB1B, ANAPC1
Activated	1	BioPlanet_2019	131	Fatty acid biosynthesis	0.0100457	3.81241	17.5394	0.0907885	6	PECR, ACLY, ACSS2, ECH1, ACSL3, ACACB
Activated	1	BioPlanet_2019	132	PIP2 hydrolysis	0.0100457	3.81241	17.5394	0.0907885	6	DAGLA, PRKCH, TRPC6, PRKCE, ITPR2, DGKZ
Activated	1	BioPlanet_2019	133	TPO signaling pathway	0.0100457	3.81241	17.5394	0.0907885	6	STAT5B, MAP2K1, PRKCB, STAT3, PLCG1, RAF1
Activated	1	BioPlanet_2019	134	Thyroid-stimulating hormone signaling pathway	0.0111789	2.41773	10.8646	0.10018	11	MAP2K1, CCNE1, CDK4, RPS6KA1, STAT3, E2F1, SCRIB, BRAF, RAF1, RAP1GAP, GNAI2
Activated	1	BioPlanet_2019	135	G alpha 12 pathway	0.0112515	2.71859	12.199	0.10018	9	MAP2K1, NR1I2, RAF1, MEF2D, MAP2K5, MAPK4, PTK2, VAV2, PLD2
Activated	1	BioPlanet_2019	136	Glycosaminoglycan biosynthesis: heparan sulfate	0.0122299	3.6216	15.949	0.104189	6	NDST2, EXT1, GLCE, XYLT2, B3GALT6, HS6ST1
Activated	1	BioPlanet_2019	137	YAP1- and WWTR1 (TAZ)-stimulated gene expression	0.0122299	3.6216	15.949	0.104189	6	YAP1, CREBBP, RXRA, NCOA6, NCOA3, PPARA
Activated	1	BioPlanet_2019	138	ER-associated degradation (ERAD) pathway	0.0123572	4.31001	18.9361	0.104189	5	GANAB, MAN2A2, MAN1A2, EDEM1, UGGT1
Activated	1	BioPlanet_2019	139	FRS2-mediated activation	0.0123572	4.31001	18.9361	0.104189	5	MAP2K1, RAPGEF1, BRAF, PLCG1, RAF1
Activated	1	BioPlanet_2019	140	Lissencephaly gene (LIS1) in neuronal migration and development	0.0123572	4.31001	18.9361	0.104189	5	CLIP1, RELN, CDK5, DCTN1, PAFAH1B1
Activated	1	BioPlanet_2019	141	Attachment of GPI anchor to uPAR	0.0124618	9.04409	39.6591	0.104189	3	PIGS, PIGU, PIGT
Activated	1	BioPlanet_2019	142	Integrin alpha-2b beta-3 signaling	0.0124618	9.04409	39.6591	0.104189	3	PTPN1, CSK, PTK2
Activated	1	BioPlanet_2019	143	Adipocytokine signaling pathway	0.0124742	2.37443	10.4097	0.104189	11	STK11, CPT1A, PRKAA1, RXRA, STAT3, IRS4, ACSL3, PPARA, NFKBIE, ACACB, RELA
Activated	1	BioPlanet_2019	144	Asparagine N-linked glycosylation	0.0124818	2.18352	9.57144	0.104189	13	EDEM3, MCFD2, SEC23A, PRKCSH, EDEM1, EDEM2, LMAN1, GANAB, MAN2A2, MAN1A2, DOLPP1, MGAT4B, UGGT1
Activated	1	BioPlanet_2019	145	Non-coding RNA metabolism	0.0128128	2.65214	11.5562	0.105486	9	PRMT5, GEMIN2, TPR, GEMIN5, NUP153, NUP98, AAAS, SNUPN, WDR77
Activated	1	BioPlanet_2019	146	Type 2 diabetes mellitus	0.0128128	2.65214	11.5562	0.105486	9	SURF1, PRKCE, INSR, IRS4, PIK3CB, CACNA1C, CACNA1E, HK2, CACNA1G
Activated	1	BioPlanet_2019	147	Fatty acid beta oxidation	0.0132147	3.13064	13.5445	0.107107	7	HADHB, HADHA, CPT1A, ACSS2, GPD2, ACSL3, CRAT
Activated	1	BioPlanet_2019	148	N-cadherin signaling events	0.0132147	3.13064	13.5445	0.107107	7	PTPN1, DAGLA, ROCK1, CTTN, DCTN1, PLCG1, FGFR1
Activated	1	BioPlanet_2019	149	Fatty acid metabolism	0.013277	2.84203	12.2825	0.107107	8	HADHB, HADHA, CPT1A, ALDH2, ACSL3, ACOX3, ACAA1, ACADSB
Activated	1	BioPlanet_2019	150	Type I interferon (interferon-alpha/beta) pathway	0.0145294	2.58885	10.9549	0.116429	9	PTPN1, PTP4A3, PTPRS, PTPRA, TYK2, PTPN4, PTPN14, PTPRF, PTPRG
Activated	1	BioPlanet_2019	151	ERK5 role in neuronal survival pathway	0.0147273	3.44895	14.5479	0.117234	6	MAP2K1, RPS6KA1, PLCG1, RAF1, MEF2D, MAP2K5
Activated	1	BioPlanet_2019	152	Integrin signaling pathway	0.0151469	1.79373	7.51564	0.118709	20	MAP2K1, ROCK1, ILK, BRAF, ASAP1, ARHGAP26, ARHGAP35, PTK2, CRKL, PAK1, RHOT1, CAPN5, TSPAN17, RAPGEF1, CSK, PLCG1, RAF1, MAP2K5, RHOQ, MAPK4
Activated	1	BioPlanet_2019	153	Ephrin receptor B forward pathway	0.0151826	2.4168	10.1206	0.118709	10	TIAM1, EFNB1, MAP2K1, PAK1, ROCK1, SYNJ1, EPHB1, EPHB4, PTK2, NCK1
Activated	1	BioPlanet_2019	154	ERBB1 downstream pathway	0.015209	1.99397	8.34651	0.118709	15	SMAD1, MAP2K1, STAT3, GAB1, BRAF, PIK3CB, PLD2, SLC9A1, VAV2, EPS8, ABI1, RICTOR, RAF1, WASF2, MAP2K5
Activated	1	BioPlanet_2019	155	Integrated cancer pathway	0.0154531	3.01866	12.5877	0.119068	7	CASP9, CDK4, PLK1, NOXA1, E2F1, ATM, CDC25A
Activated	1	BioPlanet_2019	156	MEF2D role in T cell apoptosis	0.0154531	3.01866	12.5877	0.119068	7	NR4A1, PPP3CB, PPP3CC, PRKCB, PLCG1, MEF2D, CABIN1
Activated	1	BioPlanet_2019	157	CXCR4 signaling pathway	0.0156659	1.93581	8.04574	0.119939	16	STAT5B, MAP2K1, PRKCB, VPS4A, STAT3, ARRB2, PIK3CB, PTK2, RELA, GNAI2, PAK1, CSK, RICTOR, PLCG1, ITGA5, RAF1
Activated	1	BioPlanet_2019	158	Neurotrophin signaling pathway	0.0159661	1.88729	7.80826	0.121463	17	MAP2K1, IRS4, GAB1, BRAF, PIK3CB, RELA, CRKL, ARHGDIA, TRAF6, RPS6KA1, RAPGEF1, CSK, PLCG1, RAF1, MAP2K7, NFKBIE, MAP2K5
Activated	1	BioPlanet_2019	159	Glucose metabolism	0.0169495	2.36928	9.66079	0.125716	10	GPI, PFKFB4, PFKFB3, MDH1, MDH2, PGAM1, AGL, GOT2, PGK1, PHKA1
Activated	1	BioPlanet_2019	160	Leptin signaling pathway	0.0169495	2.36928	9.66079	0.125716	10	PTPN1, STAT5B, MAP2K1, PDE3B, STAT3, REL, PLCG1, RAF1, SOCS7, RELA
Activated	1	BioPlanet_2019	161	NCAM signaling for neurite out-growth	0.017048	2.25332	9.17491	0.125716	11	CACNB2, MAP2K1, PTPRA, GFRA1, CACNA1C, COL9A2, RAF1, AGRN, PTK2, CACNA1G, FGFR1
Activated	1	BioPlanet_2019	162	Renal cell carcinoma	0.017048	2.25332	9.17491	0.125716	11	FLCN, MAP2K1, PAK1, CREBBP, ARAF, GAB1, RAPGEF1, BRAF, PIK3CB, RAF1, CRKL
Activated	1	BioPlanet_2019	163	Signaling events mediated by VEGFR1 and VEGFR2	0.017048	2.25332	9.17491	0.125716	11	MAP2K1, PRKAA1, ROCK1, PRKCB, GAB1, BRAF, PLCG1, RAF1, PTK2, NCK1, DNM2
Activated	1	BioPlanet_2019	164	Lysine degradation	0.0174161	2.68385	10.8706	0.127648	8	HADHA, SETD2, ALDH2, SETDB1, OGDH, DLST, EHMT1, COLGALT1
Activated	1	BioPlanet_2019	165	PKB-mediated events	0.0175579	3.292	13.3071	0.127907	6	RPTOR, PRKAA1, STK11, STRADA, PDE3B, TSC2
Activated	1	BioPlanet_2019	166	Prostate cancer	0.0179224	2.06815	8.31749	0.129775	13	MAP2K1, CREBBP, INSRR, ARAF, BRAF, PIK3CB, RELA, CASP9, CCNE1, CREB3L2, E2F1, RAF1, FGFR1
Activated	1	BioPlanet_2019	167	Thrombin signaling through protease-activated receptors	0.018462	2.47091	9.86398	0.130763	9	ARFGEF1, ARFGEF2, GNG10, ROCK1, PRKCB, GBF1, GNB4, ARRB2, CYTH1
Activated	1	BioPlanet_2019	168	Leading strand biosynthesis	0.0185035	4.8251	19.2512	0.130763	4	POLD3, RFC3, RFC2, POLD1
Activated	1	BioPlanet_2019	169	Chemokine signaling pathway	0.0186392	1.67806	6.68284	0.130763	23	STAT5B, MAP2K1, GSK3A, ROCK1, PRKCB, STAT3, BRAF, ARRB2, PIK3CB, PTK2, RELA, CRKL, VAV2, GNAI2, TIAM1, GNG10, PAK1, ADCY9, GRK5, PARD3, GNB4, CSK, RAF1
Activated	1	BioPlanet_2019	170	Beta-oxidation of pristanoyl-CoA	0.0188127	7.23488	28.7458	0.130763	3	ACOX3, CROT, CRAT
Activated	1	BioPlanet_2019	171	Chromatin remodeling by nuclear receptors to facilitate initiation of transcription in carcinoma cells	0.0188127	7.23488	28.7458	0.130763	3	NCOR2, GTF2A1, RXRA
Activated	1	BioPlanet_2019	172	Folate and pterine metabolism	0.0188127	7.23488	28.7458	0.130763	3	SHMT1, FPGS, SLC25A32
Activated	1	BioPlanet_2019	173	Rac1 cell motility signaling pathway	0.0188203	2.21565	8.80238	0.130763	11	PAK1, RACGAP1, CDK5, ARHGDIA, STAT3, ABI1, NOXA1, MAP2K7, WASF1, IQGAP3, WASF2
Activated	1	BioPlanet_2019	174	Inactivation of APC/C via direct inhibition of the APC/C complex	0.019035	3.77085	14.9381	0.131495	5	CDC23, UBE2C, CDC27, BUB1B, ANAPC1
Activated	1	BioPlanet_2019	175	p53 signaling pathway	0.0197861	1.80014	7.06154	0.135902	18	BNIP3L, CCNK, CREBBP, TRRAP, TSC2, HTT, DDB2, CCNB1, TP53I3, RRM2B, TP53BP2, E2F1, DROSHA, PMS2, IRF5, CTSD, BCL2L14, BCL2L2
Activated	1	BioPlanet_2019	176	MAP kinase signaling pathway	0.0202227	2.10215	8.2004	0.138112	12	MAP2K1, PAK1, RPS6KA1, MAP3K8, MAP3K9, RAF1, MAP2K7, MAP4K5, RELA, MAP2K5, MAP4K3, MAPK4
Activated	1	BioPlanet_2019	177	PI3K/AKT activation	0.0207128	2.81711	10.922	0.138498	7	CASP9, NR4A1, GSK3A, PHLPP1, TSC2, RICTOR, PIK3CB
Activated	1	BioPlanet_2019	178	Sphingolipid metabolism	0.0207254	2.17921	8.44747	0.138498	11	CERS3, GALC, NEU3, CERS5, SMPD4, GM2A, DEGS1, PRKD1, GLA, SGPP1, CERS2
Activated	1	BioPlanet_2019	179	Reelin signaling pathway	0.0207402	3.1487	12.2034	0.138498	6	RELN, CDK5, RAPGEF1, MAP2K7, CRKL, PAFAH1B1
Activated	1	BioPlanet_2019	180	Skeletal myogenesis control by HDAC and calcium/calmodulin-dependent kinase (CaMK)	0.0207402	3.1487	12.2034	0.138498	6	HDAC5, PPP3CB, PPP3CC, INSR, MEF2D, CABIN1
Activated	1	BioPlanet_2019	181	Lysosome	0.0225863	1.84313	6.98621	0.149993	16	ABCA2, SLC11A2, LIPA, MFSD8, GALC, GGA1, GGA3, NAGLU, GM2A, NPC1, CLTCL1, DNASE2, CTSD, GLA, CTSC, ATP6V0A1
Activated	1	BioPlanet_2019	182	Signaling by NOTCH1	0.0227688	2.14394	8.10918	0.150374	11	NCOR2, HDAC4, HDAC5, CDK8, ADAM17, CREBBP, NCOR1, MAML1, ARRB2, HDAC6, HDAC7
Activated	1	BioPlanet_2019	183	Signaling by ERBB2	0.0236881	1.92353	7.19937	0.153548	14	MAP2K1, GSK3A, PHLPP1, PRKCE, GAB1, TSC2, ITPR2, CASP9, NR4A1, ADCY9, RICTOR, STUB1, PLCG1, RAF1
Activated	1	BioPlanet_2019	184	ATR activation in response to replication stress	0.0237315	4.38622	16.4086	0.153548	4	RFC3, RFC2, RAD1, CDC25A
Activated	1	BioPlanet_2019	185	Messenger RNA decay by 5' to 3' exoribonuclease	0.0237315	4.38622	16.4086	0.153548	4	DDX6, DCP1A, EDC3, DCP1B
Activated	1	BioPlanet_2019	186	Triglyceride biosynthesis	0.0237604	2.72609	10.1949	0.153548	7	ACLY, DGAT2, DGAT1, LPCAT4, GPAT2, ACSL3, LCLAT1
Activated	1	BioPlanet_2019	187	MicroRNAs in muscle cell differentiation	0.0242912	3.01734	11.2174	0.155309	6	PRKCI, PRKCH, PRKCB, PRKCE, PRKD1, MEF2D
Activated	1	BioPlanet_2019	188	Signaling pathway from G-protein families	0.0242912	3.01734	11.2174	0.155309	6	PPP3CB, MAP2K1, PPP3CC, PRKCB, PLCG1, RAF1
Activated	1	BioPlanet_2019	189	Adaptive immune system	0.0248318	1.33598	4.93728	0.157925	60	LRSAM1, GSK3A, UBE2D4, RNF19B, KEAP1, CBLB, AP2A1, PIK3CB, UBE3B, CASP9, ACTR1A, CDC23, HERC2, PSMD5, CDC27, ARIH2, MAP3K8, CTSD, RNF111, CTSC, NCK1, FBXW8, PRKCB, TSC2, KIF22, LRRC41, DNM2, TAPBP, TRAF6, PSME4, RAF1, ANAPC1, DCTN5, SEC23A, PHLPP1, DCTN1, NEDD4L, ITPR2, UBR2, RAP1GAP, RELA, PAK1, RACGAP1, KIF3B, RICTOR, CSK, PLCG1, RAP1GAP2, UBE2C, HUWE1, AP2B1, KLHL20, NR4A1, UBOX5, ASB8, REL, A…
Activated	1	BioPlanet_2019	190	Angiotensin II-mediated activation of JNK pathway via Pyk2-dependent signaling	0.0271026	2.64076	9.52819	0.171459	7	PAK1, MAP2K1, PRKCB, PLCG1, RAF1, MEF2D, CRKL
Activated	1	BioPlanet_2019	191	Deadenylation of mRNA	0.0277239	3.3515	12.0167	0.173563	5	PAN2, CNOT6L, PAN3, CNOT11, PAIP1
Activated	1	BioPlanet_2019	192	Mismatch repair	0.0277239	3.3515	12.0167	0.173563	5	POLD3, RFC3, RFC2, POLD1, PMS2
Activated	1	BioPlanet_2019	193	Gluconeogenesis	0.0282264	2.89649	10.3332	0.175077	6	GPI, MDH1, MDH2, PGAM1, GOT2, PGK1
Activated	1	BioPlanet_2019	194	Mechanism of gene regulation by peroxisome proliferators via PPAR-alpha	0.0285484	2.26451	8.05294	0.175077	9	NCOR2, STAT5B, CPT1A, CREBBP, NCOR1, RXRA, PRKCB, PPARA, RELA
Activated	1	BioPlanet_2019	195	PI3K cascade	0.0285484	2.26451	8.05294	0.175077	9	CASP9, NR4A1, GSK3A, PHLPP1, GAB1, TSC2, RICTOR, FGFR3, FGFR1
Activated	1	BioPlanet_2019	196	Pre-NOTCH expression and processing	0.0285484	2.26451	8.05294	0.175077	9	LFNG, TNRC6C, CREBBP, AGO3, MAML1, ATP2A3, E2F1, FURIN, RAB6A
Activated	1	BioPlanet_2019	197	Protein processing in the endoplasmic reticulum	0.0295098	1.65759	5.83974	0.178005	20	EDEM3, MBTPS1, SEC23A, UBE2D4, WFS1, PRKCSH, EDEM1, EDEM2, EIF2AK3, SYVN1, RNF5, DNAJB2, LMAN1, GANAB, NPLOC4, MAN1A2, STUB1, MAP2K7, UGGT1, SEC31B
Activated	1	BioPlanet_2019	198	Acetylation and deacetylation of RelA in the nucleus	0.0297662	4.02048	14.1295	0.178005	4	CREBBP, TRAF6, FADD, RELA
Activated	1	BioPlanet_2019	199	CRMPs in Sema3A signaling	0.0297662	4.02048	14.1295	0.178005	4	CDK5, DPYSL5, PLXNA1, PLXNA3
Activated	1	BioPlanet_2019	200	Gap-filling DNA repair biosynthesis and ligation in global genomic nucleotide excision repair	0.0297662	4.02048	14.1295	0.178005	4	POLD3, RFC3, RFC2, POLD1
Activated	1	BioPlanet_2019	201	Rb tumor suppressor/checkpoint signaling in response to DNA damage	0.0297662	4.02048	14.1295	0.178005	4	CDK4, E2F1, ATM, CDC25A
Activated	1	BioPlanet_2019	202	PAC1 receptor pathway	0.0307502	2.5606	8.91563	0.182979	7	PRKCI, PRKCH, ADCY9, PRKCB, PRKCE, PLCG1, PLCD1
Activated	1	BioPlanet_2019	203	T cell receptor regulation of apoptosis	0.0317333	1.31779	4.5469	0.187899	59	PDE3B, TONSL, ILK, CASP9, TRIM24, CASP2, MAP3K8, MYBL2, BNIP3L, RFC2, PGAM1, IFRD2, NME3, ATP11B, RNF126, CLIP1, FOLH1, CCNE1, TRAF6, BIRC5, GART, PCYOX1, SHMT1, EI24, HTT, RELA, GNAI2, PRDX2, CCNB2, CCNB1, DPH1, TAF1C, HSF1, PGK1, E2F1, TP53BP2, FLNA, MAP4K5, BPTF, CDKN2D, CASP8AP2, SMAD1, CREBBP, NDFIP1, BNIP3, HUWE1, KLHL20, NR4A1, FABP4, CDK5, RAB14, CDK4, DNAJA3, ABI1, REL, ATM, NFKBIE, PDE7…
Activated	1	BioPlanet_2019	204	Signaling by Robo receptor	0.0325593	2.78494	9.53755	0.190909	6	PAK1, ABL2, ARHGAP39, SRGAP2, CLASP1, NCK1
Activated	1	BioPlanet_2019	205	Sphingolipid de novo biosynthesis	0.0325593	2.78494	9.53755	0.190909	6	CERS3, CERS5, DEGS1, PRKD1, SGPP1, CERS2
Activated	1	BioPlanet_2019	206	Adrenergic pathway	0.0332146	1.71326	5.83325	0.193805	17	PRKCI, PRKCH, PRKCB, PRKCE, PDE3B, ITPR2, BRAF, CACNA1C, PIK3CB, ADCY9, GRK5, RGS12, PLCG1, RAF1, PDE7A, MAPK4, PLCD1
Activated	1	BioPlanet_2019	207	Epithelial cell signaling in Helicobacter pylori infection	0.0337962	2.08254	7.05441	0.195995	10	ATP6V1A, TJP1, ADAM17, PAK1, ATP6V1B2, CSK, PLCG1, GIT1, RELA, ATP6V0A1
Activated	1	BioPlanet_2019	208	Mitochondrial pathway of apoptosis: BH3-only Bcl-2 family	0.0339159	1.87037	6.32909	0.195995	13	BNIP3L, PRKCI, PRKCH, PRKCB, PRKCE, BNIP3, PAK1, CAPN5, NOXA1, E2F1, CASP2, CTSD, CTSC
Activated	1	BioPlanet_2019	209	Bioactive peptide-induced signaling pathway	0.0347133	2.48515	8.35167	0.197413	7	STAT5B, MAP2K1, CDK5, PRKCB, STAT3, PLCG1, RAF1
Activated	1	BioPlanet_2019	210	Fc epsilon receptor I signaling in mast cells	0.0347133	2.48515	8.35167	0.197413	7	PPP3CB, MAP2K1, PPP3CC, PRKCB, PLCG1, MAP2K7, RAF1
Activated	1	BioPlanet_2019	211	Antigen presentation: folding, assembly, and peptide loading of class I MHC proteins	0.0349561	1.49385	5.00988	0.197413	28	LRSAM1, SEC23A, UBE2D4, KEAP1, NEDD4L, RNF19B, CBLB, UBR2, UBE3B, CDC23, HERC2, PSMD5, CDC27, ARIH2, RNF111, FBXW8, UBE2C, HUWE1, LRRC41, KLHL20, TAPBP, UBOX5, ASB8, PSME4, ASB6, STUB1, ASB3, ANAPC1
Activated	1	BioPlanet_2019	212	Signaling by SCF-KIT	0.0352345	1.98341	6.63595	0.197413	11	CASP9, STAT5B, NR4A1, GSK3A, MAP2K1, PHLPP1, STAT3, TSC2, RICTOR, GAB2, RAF1
Activated	1	BioPlanet_2019	213	Phosphatidylinositol metabolism	0.0352543	2.29969	7.69286	0.197413	8	VAC14, SYNJ1, MTMR14, PI4KA, PIK3C3, PIK3CB, PIK3C2A, MTMR6
Activated	1	BioPlanet_2019	214	E2F-enabled inhibition of pre-replication complex formation	0.0359159	5.16721	17.1891	0.197413	3	ORC4, CCNB1, CDC25A
Activated	1	BioPlanet_2019	215	PIP biosynthesis at the late endosome membrane	0.0359159	5.16721	17.1891	0.197413	3	VAC14, PIK3C3, PIK3C2A
Activated	1	BioPlanet_2019	216	Ran role in mitotic spindle regulation	0.0359159	5.16721	17.1891	0.197413	3	TPX2, KPNA2, AURKA
Activated	1	BioPlanet_2019	217	Acyl chain remodelling of phosphatidylglycerol	0.036625	3.71101	12.2724	0.197413	4	PLA2G4F, LPGAT1, LPCAT4, CRLS1
Activated	1	BioPlanet_2019	218	Branched-chain amino acid catabolism	0.036625	3.71101	12.2724	0.197413	4	MCCC2, ACADSB, HIBCH, BCAT2
Activated	1	BioPlanet_2019	219	Cadmium-induced DNA biosynthesis and proliferation in macrophages	0.036625	3.71101	12.2724	0.197413	4	MAP2K1, PRKCB, RAF1, RELA
Activated	1	BioPlanet_2019	220	Chromatin remodeling by hSWI/SNF ATP-dependent complexes	0.036625	3.71101	12.2724	0.197413	4	GTF2A1, SMARCC2, ARID1A, GTF2E1
Activated	1	BioPlanet_2019	221	G1/S-specific transcription	0.036625	3.71101	12.2724	0.197413	4	CCNE1, E2F1, CDC6, CDC25A
Activated	1	BioPlanet_2019	222	PIP biosynthesis at the Golgi membrane	0.036625	3.71101	12.2724	0.197413	4	VAC14, PI4KA, PIK3C3, PIK3C2A
Activated	1	BioPlanet_2019	223	SUMOylation by RanBP2 regulates transcriptional repression	0.036625	3.71101	12.2724	0.197413	4	HDAC4, NUP153, HDAC6, PIAS2
Activated	1	BioPlanet_2019	224	E2F-mediated regulation of DNA replication	0.0373017	2.68165	8.81918	0.198392	6	ORC4, CCNB1, CCNE1, E2F1, CDC6, CDC25A
Activated	1	BioPlanet_2019	225	Global genomic nucleotide excision repair (GG-NER)	0.0373017	2.68165	8.81918	0.198392	6	POLD3, DDB1, RFC3, RFC2, POLD1, DDB2
Activated	1	BioPlanet_2019	226	Propanoate metabolism	0.0373017	2.68165	8.81918	0.198392	6	HADHA, ACSS2, ALDH2, ACACB, MUT, HIBCH
Activated	1	BioPlanet_2019	227	Unfolded protein response	0.0382103	1.95413	6.37957	0.202329	11	EXOSC6, MBTPS1, GSK3A, EXOSC5, DCTN1, WFS1, CTDSP2, EDEM1, CXXC1, EIF2AK3, SYVN1
Activated	1	BioPlanet_2019	228	Phosphoinositides and their downstream targets	0.038581	3.01602	9.81714	0.202508	5	GSK3A, PRKCE, AP2A1, PLCG1, VAV2
Activated	1	BioPlanet_2019	229	Regulatory RNA pathways	0.038581	3.01602	9.81714	0.202508	5	TNRC6C, AGO3, XPO5, DROSHA, TARBP2
Activated	1	BioPlanet_2019	230	Netrin-1 signaling	0.0390006	2.41401	7.83149	0.20382	7	TRPC6, MYO10, SIAH2, PLCG1, NEO1, PTK2, NCK1
Activated	1	BioPlanet_2019	231	CDC42 signaling events	0.0402247	2.0129	6.46802	0.208405	10	EPS8, TIAM1, PAK1, ARHGDIA, PRKCE, BRAF, RAF1, MAP2K7, IQGAP3, VAV2
Activated	1	BioPlanet_2019	232	Pancreatic cancer	0.0402247	2.0129	6.46802	0.208405	10	CASP9, MAP2K1, CDK4, STAT3, ARAF, E2F1, BRAF, PIK3CB, RAF1, RELA
Activated	1	BioPlanet_2019	233	Clathrin derived vesicle budding	0.0419776	2.08986	6.62615	0.216554	9	NECAP1, BLOC1S1, CPD, GBF1, DNASE2, PIK3C2A, CLINT1, DNM2, PICALM
Activated	1	BioPlanet_2019	234	EGF receptor transactivation by GPCRs in cardiac hypertrophy	0.0424632	2.58573	8.16864	0.217195	6	MAP2K1, PRKCB, RPS6KA1, PLCG1, RAF1, RELA
Activated	1	BioPlanet_2019	235	MAPK/TRK pathway	0.0424632	2.58573	8.16864	0.217195	6	MAP2K1, CDK5, RPS6KA1, BRAF, RAF1, MAP2K5
Activated	1	BioPlanet_2019	236	Heparan sulfate/heparin glycosaminoglycan (HS-GAG) metabolism	0.0432375	2.19492	6.89436	0.220218	8	NDST2, EXT1, NAGLU, GLCE, B3GALT6, GXYLT2, AGRN, HS6ST1
Activated	1	BioPlanet_2019	237	Pre-NOTCH processing in Golgi	0.0443157	3.44575	10.7384	0.223717	4	LFNG, ATP2A3, FURIN, RAB6A
Activated	1	BioPlanet_2019	238	Estrogen receptor transcription factor targets	0.0448551	2.87225	8.91637	0.223717	5	SPEN, NCOR2, CREBBP, NCOR1, NCOA3
Activated	1	BioPlanet_2019	239	PGC-1a regulation	0.0448551	2.87225	8.91637	0.223717	5	HDAC5, PPP3CB, PPP3CC, PPARA, MEF2D
Activated	1	BioPlanet_2019	240	Physiological and pathological hypertrophy of the heart	0.0448551	2.87225	8.91637	0.223717	5	PPP3CB, PRKCB, PRKCE, STAT3, LIFR
Activated	1	BioPlanet_2019	241	TGF-beta signaling in development	0.0448551	2.87225	8.91637	0.223717	5	SMAD1, ACVR1C, ACVR1B, ACVR2B, ACVR2A
Activated	1	BioPlanet_2019	242	TGF-beta signaling pathway	0.0457545	1.54894	4.77766	0.22726	21	YAP1, SMAD1, KLF11, MAP2K1, CREBBP, FOXH1, TFE3, STAT3, NEDD4L, NUP153, ARRB2, PIAS2, PTK2, CCNB2, STAMBPL1, TRAF6, RAF1, MAP2K7, E2F5, RNF111, MAPK4
Activated	1	BioPlanet_2019	243	CDC6 association with the ORC-origin complex	0.0466317	4.52106	13.8592	0.229719	3	ORC4, E2F1, CDC6
Activated	1	BioPlanet_2019	244	Regulated proteolysis of p75 neurotrophin receptor	0.0466317	4.52106	13.8592	0.229719	3	ADAM17, TRAF6, RELA
Activated	1	BioPlanet_2019	245	Immune system	0.046866	1.22086	3.73641	0.22993	91	LRSAM1, GSK3A, EIF4E3, UBE2D4, PRKCSH, KEAP1, RNF19B, AP2A1, CBLB, PIK3CB, UBE3B, ECSIT, CRKL, PANX1, CASP9, ACTR1A, CDC23, HERC2, PSMD5, CDC27, RPS6KA1, ARIH2, CASP2, MAP3K8, KPNA2, CTSD, CTSC, RNF111, NCK1, IFNAR2, MAP2K1, FBXW8, PRKCB, TSC2, GAB2, KIF22, TYK2, LRRC41, TAPBP, DNM2, SIGIRR, ADAM17, TRAF6, PSME4, RAPGEF1, TAX1BP1, PIK3C3, IRF5, NUP98, RAF1, ANAPC1, DCTN5, SEC23A, NLRX1, PHLPP1, D…
Activated	1	BioPlanet_2019	246	PI3K pathway	0.0476421	2.14603	6.53261	0.232288	8	GSK3A, PRKCI, PRKCH, PRKCB, RPS6KC1, PRKCE, RPS6KA1, IRS4
Activated	1	BioPlanet_2019	247	fMLP induced chemokine gene expression in HMC-1 cells	0.0480515	2.49643	7.57788	0.232288	6	PAK1, PPP3CB, MAP2K1, PPP3CC, RAF1, RELA
Activated	1	BioPlanet_2019	248	APC/C-mediated degradation of cell cycle proteins	0.048177	1.87126	5.6753	0.232288	11	CCNB1, CDC23, PSMD5, UBE2C, CDC27, PSME4, PLK1, BUB1B, ANAPC1, AURKB, AURKA
Activated	1	BioPlanet_2019	249	SMAD2/3 nuclear pathway	0.048177	1.87126	5.6753	0.232288	11	PIAS3, CEBPB, CREBBP, NCOR1, RBBP4, SIN3A, CDK4, FOXH1, TFE3, E2F5, DCP1A
Activated	1	BioPlanet_2019	250	Membrane trafficking	0.0483128	1.65301	5.00871	0.232288	16	SEC23A, VPS4A, GBF1, VPS37B, PIK3C2A, CLINT1, DNM2, TJP1, NECAP1, BLOC1S1, CPD, CLTCL1, DNASE2, STAM2, CHMP7, PICALM
Activated	1	BioPlanet_2019	251	PI3K events in ERBB2 signaling	0.0485772	2.28328	6.90601	0.232628	7	CASP9, NR4A1, GSK3A, PHLPP1, GAB1, TSC2, RICTOR
Activated	1	BioPlanet_2019	252	ATM-mediated phosphorylation of repair proteins	0.0502919	8.03438	24.0221	0.234305	2	MDC1, ATM
Activated	1	BioPlanet_2019	253	Beta-oxidation of lauroyl-CoA to decanoyl-CoA	0.0502919	8.03438	24.0221	0.234305	2	HADHB, HADHA
Activated	1	BioPlanet_2019	254	Beta-oxidation of myristoyl-CoA to lauroyl-CoA	0.0502919	8.03438	24.0221	0.234305	2	HADHB, HADHA
Activated	1	BioPlanet_2019	255	Cyclin B2-mediated events	0.0502919	8.03438	24.0221	0.234305	2	CCNB2, CDC25A
Activated	1	BioPlanet_2019	256	Ion channel and phorbal esters signaling pathway	0.0502919	8.03438	24.0221	0.234305	2	PRKCB, PLCG1
Activated	1	BioPlanet_2019	257	Phospholipase C delta-1 interactions in phospholipid-associated cell signaling	0.0502919	8.03438	24.0221	0.234305	2	PRKCB, PLCD1
Activated	1	BioPlanet_2019	258	Sulfide oxidation to sulfate	0.0502919	8.03438	24.0221	0.234305	2	ETHE1, SUOX
Activated	1	BioPlanet_2019	259	Glycolysis	0.0517024	2.74154	8.12114	0.239375	5	GPI, PFKFB4, PFKFB3, PGAM1, PGK1
Activated	1	BioPlanet_2019	260	Signaling by ERBB4	0.0517782	1.78956	5.29849	0.239375	12	CASP9, YAP1, STAT5B, NR4A1, GSK3A, MAP2K1, ADAM17, NCOR1, PHLPP1, TSC2, RICTOR, RAF1
Activated	1	BioPlanet_2019	261	p75 neurotrophin receptor-mediated signaling	0.0524713	1.66306	4.90186	0.24165	15	LINGO1, PRKCI, ARHGEF17, FURIN, RELA, VAV2, CASP9, FGD3, TIAM1, ABR, ADAM17, ARHGDIA, TRAF6, E2F1, CASP2
Activated	1	BioPlanet_2019	262	Calcineurin in effects in keratinocyte differentiation	0.052838	3.21586	9.45632	0.24241	4	PPP3CB, PPP3CC, PRKCB, PLCG1
Activated	1	BioPlanet_2019	263	G alpha (z) signaling events	0.0538781	2.22307	6.49366	0.245263	7	GNG10, PRKCH, ADCY9, PRKCB, PRKCE, GNB4, GNAI2
Activated	1	BioPlanet_2019	264	Interleukin-3 signaling pathway	0.0538781	2.22307	6.49366	0.245263	7	STAT5B, MAP2K1, STAT3, RAPGEF1, GAB2, RAF1, CRKL
Activated	1	BioPlanet_2019	265	Transport to the Golgi and subsequent modification	0.0540722	2.41309	7.04003	0.245263	6	LMAN1, MCFD2, SEC23A, MAN2A2, MAN1A2, MGAT4B
Activated	1	BioPlanet_2019	266	Endothelins	0.0544669	1.97555	5.74916	0.246125	9	MAP2K1, PRKCH, TRPC6, ADCY9, PRKCB, PRKCE, RAF1, GNAI2, SLC9A1
Activated	1	BioPlanet_2019	267	Adherens junction cell adhesion	0.0554873	1.88669	5.45555	0.249797	10	TJP1, PTPN1, CREBBP, PARD3, INSR, SORBS1, WASF1, WASF2, PTPRF, FGFR1
Activated	1	BioPlanet_2019	268	Small cell lung cancer	0.055722	1.8198	5.25444	0.249917	11	CASP9, PIAS3, RXRA, CCNE1, CDK4, TRAF6, E2F1, PIK3CB, PIAS2, RELA, PTK2
Activated	1	BioPlanet_2019	269	Vibrio cholerae infection	0.0573012	2.05449	5.87467	0.256045	8	ATP6V1A, TJP1, ADCY9, PRKCB, KCNQ1, ATP6V1B2, PLCG1, ATP6V0A1
Activated	1	BioPlanet_2019	270	Transmission across chemical synapses	0.0578211	1.5027	4.28331	0.256455	21	UNC13B, ACHE, CHRNA2, PRKCB, BRAF, AP2A1, AP2B1, COMT, CACNA1E, GRIP2, GNAI2, GRIN1, GRIP1, CACNB2, GNG10, ADCY9, DLG3, ALDH2, RPS6KA1, GNB4, RAF1
Activated	1	BioPlanet_2019	271	BMP signaling and regulation	0.0587257	4.01851	11.392	0.256455	3	SMAD1, TOB2, TOB1
Activated	1	BioPlanet_2019	272	SODD/TNFR1 signaling pathway	0.0587257	4.01851	11.392	0.256455	3	BAG4, MADD, FADD
Activated	1	BioPlanet_2019	273	ERK1/ERK2 MAPK pathway	0.0591135	1.94016	5.48736	0.256455	9	MOS, MAP2K1, RPS6KC1, RPS6KA1, STAT3, ARAF, MAP3K8, BRAF, RAF1
Activated	1	BioPlanet_2019	274	Glioma	0.0591135	1.94016	5.48736	0.256455	9	MAP2K1, PRKCB, CDK4, ARAF, E2F1, BRAF, PIK3CB, PLCG1, RAF1
Activated	1	BioPlanet_2019	275	Cell cycle: G1/S checkpoint	0.0591251	2.6222	7.41585	0.256455	5	CCNE1, CDK4, E2F1, ATM, CDC25A
Activated	1	BioPlanet_2019	276	Extension of telomeres	0.0591251	2.6222	7.41585	0.256455	5	POLD3, RFC3, RFC2, POLD1, WRAP53
Activated	1	BioPlanet_2019	277	Recycling pathway of cell adhesion molecule L1	0.0591251	2.6222	7.41585	0.256455	5	RPS6KA1, AP2A1, AP2B1, L1CAM, DNM2
Activated	1	BioPlanet_2019	278	Polo-like kinase 1 (PLK1) pathway	0.0595266	2.16595	6.11087	0.256455	7	GOLGA2, TPX2, CCNB1, PAK1, PLK1, BUB1B, AURKA
Activated	1	BioPlanet_2019	279	RhoA activity regulation	0.0595266	2.16595	6.11087	0.256455	7	ABR, ARHGDIA, ARHGEF17, ARHGEF10L, ARAP1, ARHGAP35, VAV2
Activated	1	BioPlanet_2019	280	Glycolysis and gluconeogenesis	0.0598252	1.85756	5.2315	0.256821	10	GPI, PDHX, ACSS2, ALDH2, MDH1, MDH2, PGAM1, GOT2, PGK1, HK2
Activated	1	BioPlanet_2019	281	Carbohydrate metabolism	0.0601787	1.44025	4.04773	0.257419	25	GPI, PFKFB4, PFKFB3, GXYLT2, AAAS, HS6ST1, HK2, SLC9A1, NDST2, NAGLU, TPR, PGK1, CHST14, MDH1, MDH2, GLCE, PGAM1, AGL, GOT2, PHKA1, B3GALT6, NUP153, EXT1, NUP98, AGRN
Activated	1	BioPlanet_2019	282	M phase pathway	0.0631424	1.72536	4.76607	0.269139	12	CLIP1, PLK1, CENPL, BUB1B, BIRC5, CENPM, NUP98, CENPO, CKAP5, AURKB, CLASP1, PAFAH1B1
Activated	1	BioPlanet_2019	283	Signaling by TGF-beta receptor complex	0.0640069	1.90602	5.23921	0.27186	9	NCOR2, CDK8, NCOR1, PARD3, NEDD4L, FURIN, STUB1, E2F5, RNF111
Activated	1	BioPlanet_2019	284	LKB1 signaling events	0.0655252	2.11169	5.75503	0.277328	7	RPTOR, PRKAA1, STK11, STK11IP, STRADA, TSC2, CTSD
Activated	1	BioPlanet_2019	285	Interleukin-2 signaling pathway	0.0665829	1.21455	3.29059	0.278496	77	GALNT11, DOCK5, MAST3, NVL, PDE3B, LY75, SMC5, ARRB2, PIK3CB, PCSK6, CRKL, NDST2, DUSP11, CASP9, ARHGDIA, ENPP4, CTSD, CTSC, PPP1R16B, BNIP3L, PIAS3, PRMT5, KLF11, MAP2K1, PRKCB, PRKCE, SLC30A1, GAB2, KIF22, PIAS2, CCNE1, CTDSP2, ERF, RIN3, IRF5, ATF5, RAF1, TRIB2, STAM2, HDAC4, PFKFB3, KMT2C, HPN, ITPR2, FURIN, DENND3, CACNA1C, FAM214B, SLC7A1, RELA, SLC9A3R1, PAK1, GNG10, GRK5, MAT2A, INPP5F, A…
Activated	1	BioPlanet_2019	286	Homologous recombination	0.0671219	2.51281	6.78771	0.278496	5	POLD3, TOP3B, POLD1, TOP3A, ATM
Activated	1	BioPlanet_2019	287	IGF1 pathway	0.0671219	2.51281	6.78771	0.278496	5	PTPN1, PRKD1, RAF1, PTK2, CRKL
Activated	1	BioPlanet_2019	288	Inhibition of insulin secretion by adrenaline/noradrenaline	0.0671219	2.51281	6.78771	0.278496	5	CACNB2, GNG10, GNB4, CACNA1C, GNAI2
Activated	1	BioPlanet_2019	289	Thyroid cancer	0.0671219	2.51281	6.78771	0.278496	5	MAP2K1, RXRA, TPR, CCDC6, BRAF
Activated	1	BioPlanet_2019	290	TSH regulation of gene expression	0.0672685	1.70497	4.60182	0.278496	12	PRDX2, NR4A1, PFKFB4, TP53BP2, E2F1, HMGCR, CKB, NFKBIE, TANC2, PTPRF, SMG5, PPIC
Activated	1	BioPlanet_2019	291	Signaling events mediated by HDAC class II	0.0674229	2.26203	6.10016	0.278496	6	HDAC4, NCOR2, HDAC5, NUP153, HDAC6, HDAC7
Activated	1	BioPlanet_2019	292	Acute myeloid leukemia	0.0681165	1.97042	5.2936	0.279575	8	STAT5B, MAP2K1, STAT3, ARAF, BRAF, PIK3CB, RAF1, RELA
Activated	1	BioPlanet_2019	293	G1 to S cell cycle control	0.0691492	1.87306	5.00385	0.279575	9	CDKN2D, ORC4, CCNB1, CCNE1, CDK4, E2F1, ATM, E2F5, CDC25A
Activated	1	BioPlanet_2019	294	T cell receptor signaling in naive CD4+ T cells	0.0691492	1.87306	5.00385	0.279575	9	PRKCB, PRKCE, TRAF6, FLNA, MAP3K8, CSK, GAB2, PLCG1, NCK1
Activated	1	BioPlanet_2019	295	Telomerase regulation	0.0691492	1.87306	5.00385	0.279575	9	IFNAR2, RBBP4, SIN3A, XRCC5, E2F1, ATM, RAD1, SMG5, SMG6
Activated	1	BioPlanet_2019	296	Downstream signaling events Of B cell receptor (BCR)	0.0715665	1.68505	4.4437	0.279575	12	CASP9, NR4A1, GSK3A, PHLPP1, PSMD5, PRKCB, PSME4, REL, TSC2, RICTOR, NFKBIE, RELA
Activated	1	BioPlanet_2019	297	Mitochondrial beta-oxidation of unsaturated fatty acids	0.0716632	6.02546	15.8818	0.279575	2	HADHB, HADHA
Activated	1	BioPlanet_2019	298	NF-kappaB activation	0.0716632	6.02546	15.8818	0.279575	2	TRAF6, RELA
Activated	1	BioPlanet_2019	299	PIK3C1/B pathway	0.0716632	6.02546	15.8818	0.279575	2	MAP2K1, PDE3B
Activated	1	BioPlanet_2019	300	Phosphorylation of Emi1	0.0716632	6.02546	15.8818	0.279575	2	CCNB1, PLK1
Activated	1	BioPlanet_2019	301	Proteolysis and signaling pathway of Notch	0.0716632	6.02546	15.8818	0.279575	2	ADAM17, FURIN
Activated	1	BioPlanet_2019	302	Small interfering RNA (siRNA) biogenesis	0.0716632	6.02546	15.8818	0.279575	2	AGO3, TARBP2
Activated	1	BioPlanet_2019	303	Vitamin B6 metabolism	0.0716632	6.02546	15.8818	0.279575	2	PDXK, PNPO
Activated	1	BioPlanet_2019	304	Activation of chaperones by IRE1 alpha	0.0718754	2.06007	5.4238	0.279575	7	GSK3A, DCTN1, WFS1, EDEM1, CTDSP2, CXXC1, SYVN1
Activated	1	BioPlanet_2019	305	HES/HEY pathway	0.0718754	2.06007	5.4238	0.279575	7	SPEN, NCOR2, CREBBP, NCOR1, MAML1, STAT3, E2F1
Activated	1	BioPlanet_2019	306	Interleukin-22 soluble receptor signaling pathway	0.0721269	3.61646	9.50886	0.279575	3	STAT5B, STAT3, TYK2
Activated	1	BioPlanet_2019	307	MAP kinase downregulation by phosphorylation of MEK1 by Cdk5/p35	0.0721269	3.61646	9.50886	0.279575	3	MAP2K1, CDK5, RAF1
Activated	1	BioPlanet_2019	308	Melanocyte development and pigmentation pathway	0.0721269	3.61646	9.50886	0.279575	3	MAP2K1, RPS6KA1, RAF1
Activated	1	BioPlanet_2019	309	PIP biosynthesis at the early endosome membrane	0.0721269	3.61646	9.50886	0.279575	3	VAC14, PIK3C3, PIK3C2A
Activated	1	BioPlanet_2019	310	Biosynthesis of unsaturated fatty acids	0.0723359	2.83722	7.45176	0.279575	4	PECR, HADHA, ACOX3, ACAA1
Activated	1	BioPlanet_2019	311	Y branching of actin filaments	0.0723359	2.83722	7.45176	0.279575	4	ABL2, WASF1, WASF2, NCK1
Activated	1	BioPlanet_2019	312	Glutamate binding and activation of AMPA receptors and synaptic plasticity	0.0756881	2.41216	6.22612	0.288816	5	GRIP1, PRKCB, AP2A1, AP2B1, GRIP2
Activated	1	BioPlanet_2019	313	Heparan sulfate/heparin glycosaminoglycan (HS-GAG) biosynthesis	0.0756881	2.41216	6.22612	0.288816	5	NDST2, EXT1, GLCE, AGRN, HS6ST1
Activated	1	BioPlanet_2019	314	PDGFA signaling pathway	0.0756881	2.41216	6.22612	0.288816	5	MAP2K1, PRKCB, STAT3, PLCG1, RAF1
Activated	1	BioPlanet_2019	315	TNFR1 signaling pathway	0.0756881	2.41216	6.22612	0.288816	5	BAG4, PAK1, MADD, CASP2, FADD
Activated	1	BioPlanet_2019	316	Angiopoietin receptor Tie2-mediated signaling	0.0785774	2.01091	5.11511	0.297949	7	STAT5B, PAK1, ITGA5, RELA, PTK2, NCK1, PLD2
Activated	1	BioPlanet_2019	317	Ceramide signaling pathway	0.0785774	2.01091	5.11511	0.297949	7	MAP2K1, BAG4, MADD, FADD, RAF1, CTSD, RELA
Activated	1	BioPlanet_2019	318	p73 transcription factor network	0.07934	1.7495	4.43324	0.299895	10	YAP1, CCNB1, TP53I3, BIN1, HSF1, PLK1, CASP2, NEDD4L, RELA, DCP1B
Activated	1	BioPlanet_2019	319	PPAR signaling pathway	0.0801863	1.81043	4.56843	0.302144	9	CPT1A, RXRA, FABP4, ILK, ACSL3, ACOX3, SORBS1, ACAA1, PPARA
Activated	1	BioPlanet_2019	320	CCR3 signaling in eosinophils	0.0832735	2.67945	6.6601	0.311822	4	MAP2K1, PRKCB, RAF1, PTK2
Activated	1	BioPlanet_2019	321	Nitric oxide signaling pathway	0.0832735	2.67945	6.6601	0.311822	4	PPP3CB, PPP3CC, PRKCB, GRIN1
Activated	1	BioPlanet_2019	322	Apoptosis modulation and signaling	0.0847662	1.72441	4.2556	0.316425	10	CASP9, BAG3, TRAF6, BNIP3, MADD, CASP2, BIRC5, BIRC6, FADD, BCL2L2
Activated	1	BioPlanet_2019	323	Antiviral mechanism by interferon-stimulated genes	0.0860823	1.78065	4.36696	0.316946	9	EIF4E3, TPR, FLNB, NUP153, NUP98, PLCG1, KPNA2, AAAS, EIF4G3
Activated	1	BioPlanet_2019	324	G alpha q pathway	0.0860823	1.78065	4.36696	0.316946	9	PRKCI, PRKCH, GRK5, PRKCB, PRKCE, ITPR2, RGS12, PIK3CB, PLD2
Activated	1	BioPlanet_2019	325	AKT phosphorylation of cytosolic targets	0.0867515	3.28751	8.03701	0.316946	3	CASP9, GSK3A, TSC2
Activated	1	BioPlanet_2019	326	CARM1 transcriptional regulation by protein methylation	0.0867515	3.28751	8.03701	0.316946	3	CREBBP, RXRA, NCOA3
Activated	1	BioPlanet_2019	327	MAP kinase inactivation of SMRT corepressor	0.0867515	3.28751	8.03701	0.316946	3	NCOR2, MAP2K1, RXRA
Activated	1	BioPlanet_2019	328	Retrograde neurotrophin signaling	0.0867515	3.28751	8.03701	0.316946	3	AP2A1, AP2B1, DNM2
Activated	1	BioPlanet_2019	329	T cell receptor/JNK pathway	0.0867515	3.28751	8.03701	0.316946	3	PRKCB, MAP3K8, CRKL
Activated	1	BioPlanet_2019	330	Pathways in cancer	0.0870171	1.32141	3.22643	0.316953	32	ARAF, CBLB, PIK3CB, RELA, CRKL, CASP9, RXRA, TPR, E2F1, FADD, PLCG1, APPL1, STAT5B, PIAS3, CREBBP, MAP2K1, DAPK1, PRKCB, DAPK3, STAT3, WNT5A, BRAF, PTK2, PIAS2, CCNE1, CDK4, TRAF6, CCDC6, BIRC5, RAF1, FGFR3, FGFR1
Activated	1	BioPlanet_2019	331	ERBB1 internalization pathway	0.0907145	2.0678	4.9628	0.326505	6	ZFYVE28, SYNJ1, CBLB, PIK3CB, RAF1, PTK2
Activated	1	BioPlanet_2019	332	Transcriptional activity of SMAD2/SMAD3-SMAD4 heterotrimer	0.0907145	2.0678	4.9628	0.326505	6	NCOR2, CDK8, NCOR1, NEDD4L, E2F5, RNF111
Activated	1	BioPlanet_2019	333	Interleukin-6 signaling pathway	0.0922297	1.75184	4.17545	0.326505	9	PIAS3, MAP2K1, CEBPB, CREBBP, STAT3, GAB1, GAB2, TYK2, RAF1
Activated	1	BioPlanet_2019	334	Metabolism of vitamins and cofactors	0.0930308	1.9193	4.558	0.326505	7	SLC23A2, PDXK, CYB5R3, SHMT1, FPGS, PNPO, SLC25A32
Activated	1	BioPlanet_2019	335	FGF signaling pathway	0.0932626	1.82131	4.32076	0.326505	8	STAT5B, CTTN, RPS6KA1, STAT3, GAB1, PLCG1, FGFR3, FGFR1
Activated	1	BioPlanet_2019	336	Mitotic G1-G1/S phases	0.093844	1.50971	3.57216	0.326505	15	CDKN2D, DYRK1A, CDC6, LIN9, PKMYT1, CDC25A, ORC4, CCNB1, RBBP4, PSMD5, CCNE1, CDK4, E2F1, MYBL2, E2F5
Activated	1	BioPlanet_2019	337	Alpha-synuclein signaling	0.0944924	2.23324	5.26875	0.326505	5	TOR1A, GRK5, STUB1, PARK7, PLD2
Activated	1	BioPlanet_2019	338	Angiogenesis	0.0949681	2.53829	5.97567	0.326505	4	SMAD1, CREBBP, PLCG1, PTK2
Activated	1	BioPlanet_2019	339	Collagen binding in corneal epithelia mediated by Erk and PI-3 Kinase	0.0949681	2.53829	5.97567	0.326505	4	MAP2K1, ROCK1, PLCG1, RAF1
Activated	1	BioPlanet_2019	340	Downregulation of SMAD2/3-SMAD4 transcriptional activity	0.0949681	2.53829	5.97567	0.326505	4	NCOR2, NCOR1, NEDD4L, RNF111
Activated	1	BioPlanet_2019	341	Mitochondrial pathway of apoptosis: antiapoptotic Bcl-2 family	0.0949681	2.53829	5.97567	0.326505	4	NR4A1, BCL2L14, BCL2L2, MAPK4
Activated	1	BioPlanet_2019	342	Signaling events mediated by PRL	0.0949681	2.53829	5.97567	0.326505	4	PTP4A3, ROCK1, CCNE1, ATF5
Activated	1	BioPlanet_2019	343	Acetylcholine biosynthesis	0.0953438	4.8201	11.3285	0.326505	2	ACHE, PCYT1A
Activated	1	BioPlanet_2019	344	Activation of PKC through G-protein coupled receptors	0.0953438	4.8201	11.3285	0.326505	2	PRKCB, RELA
Activated	1	BioPlanet_2019	345	Cyanoamino acid metabolism	0.0953438	4.8201	11.3285	0.326505	2	GGT7, SHMT1
Activated	1	BioPlanet_2019	346	Gamma-secretase-mediated ErbB4 signaling pathway	0.0953438	4.8201	11.3285	0.326505	2	ADAM17, PRKCB
Activated	1	BioPlanet_2019	347	MEK activation	0.0953438	4.8201	11.3285	0.326505	2	MAP2K1, RAF1
Activated	1	BioPlanet_2019	348	Nef-mediated CD8 downregulation	0.0953438	4.8201	11.3285	0.326505	2	AP2A1, AP2B1
Activated	1	BioPlanet_2019	349	Phase I of biological oxidations: non-cytochrome P450 enzymes	0.0953438	4.8201	11.3285	0.326505	2	PON2, LIPA
Activated	1	BioPlanet_2019	350	Post-transcriptional silencing by small RNAs	0.0953438	4.8201	11.3285	0.326505	2	TNRC6C, AGO3
Activated	1	BioPlanet_2019	351	Zinc efflux and compartmentalization by the SLC30 family	0.0953438	4.8201	11.3285	0.326505	2	SLC30A5, SLC30A1
Activated	1	BioPlanet_2019	352	MHC class II antigen presentation	0.0956703	1.59203	3.73626	0.326692	12	DCTN5, ACTR1A, SEC23A, KIF3B, RACGAP1, DCTN1, AP2A1, KIF22, AP2B1, CTSD, CTSC, DNM2
Activated	1	BioPlanet_2019	353	Aldosterone-regulated sodium reabsorption	0.0993335	2.01025	4.64222	0.338241	6	SLC9A3R2, PRKCB, INSR, IRS4, NEDD4L, PIK3CB
Activated	1	BioPlanet_2019	354	Colorectal cancer	0.100279	1.78749	4.11086	0.339309	8	CASP9, MAP2K1, ARAF, BIRC5, BRAF, PIK3CB, RAF1, APPL1
Activated	1	BioPlanet_2019	355	Shigellosis	0.100279	1.78749	4.11086	0.339309	8	CTTN, ROCK1, CSK, ITGA5, WASF1, WASF2, RELA, CRKL
Activated	1	BioPlanet_2019	356	Endometrial cancer	0.100776	1.87655	4.3064	0.339309	7	CASP9, MAP2K1, ARAF, ILK, BRAF, PIK3CB, RAF1
Activated	1	BioPlanet_2019	357	Interleukin-2 receptor beta chain in T cell activation	0.100776	1.87655	4.3064	0.339309	7	STAT5B, MAP2K1, CCNB1, CCNE1, E2F1, RAF1, CRKL
Activated	1	BioPlanet_2019	358	Association of licensing factors with the pre-replicative complex	0.102506	3.01339	6.86399	0.340367	3	ORC4, E2F1, CDC6
Activated	1	BioPlanet_2019	359	BMP signaling pathway in stem cells	0.102506	3.01339	6.86399	0.340367	3	SMAD1, ACVR2B, ACVR2A
Activated	1	BioPlanet_2019	360	Mechanisms of transcriptional repression by DNA methylation	0.102506	3.01339	6.86399	0.340367	3	RBBP4, SIN3A, CHD3
Activated	1	BioPlanet_2019	361	Sema3A/PAK-dependent axon repulsion	0.102506	3.01339	6.86399	0.340367	3	PAK1, PLXNA1, PLXNA3
Activated	1	BioPlanet_2019	362	Signaling to p38 via RIT and RIN	0.102506	3.01339	6.86399	0.340367	3	MAP2K1, BRAF, RAF1
Activated	1	BioPlanet_2019	363	PIP biosynthesis at the plasma membrane	0.104705	2.15337	4.85931	0.346404	5	SYNJ1, MTMR14, PIK3CB, PIK3C2A, MTMR6
Activated	1	BioPlanet_2019	364	L1CAM interactions	0.104901	1.59967	3.60684	0.346404	11	MAP2K1, PAK1, DLG3, RPS6KA1, AP2A1, ITGA5, AP2B1, L1CAM, DNM2, VAV2, FGFR1
Activated	1	BioPlanet_2019	365	Inhibition of cellular proliferation by Gleevec	0.107387	2.41124	5.38024	0.352675	4	STAT5B, MAP2K1, RAF1, CRKL
Activated	1	BioPlanet_2019	366	Sulfur amino acid metabolism	0.107387	2.41124	5.38024	0.352675	4	MAT2A, ETHE1, APIP, SUOX
Activated	1	BioPlanet_2019	367	JNK/MAPK pathway	0.108862	1.83565	4.07088	0.355577	7	TRAF6, GAB1, MAP3K9, MAP2K7, DUSP16, MEF2D, MAP2K5
Activated	1	BioPlanet_2019	368	Starch and sucrose metabolism	0.108862	1.83565	4.07088	0.355577	7	GPI, UGDH, AGL, UGT2B4, HK2, GANC, PGM2L1
Activated	1	BioPlanet_2019	369	FSH regulation of apoptosis	0.109572	1.32613	2.9323	0.356926	26	HDAC5, PDXK, USPL1, GEMIN2, ARHGAP1, ILK, PTPRF, ARHGAP35, HK2, CASP9, RASSF2, GRK5, ARL6IP5, PGK1, SLC12A6, ATP9A, BNIP3L, PTPN1, MAP2K1, DAPK1, CYP4B1, JMJD6, RAB33B, ADCY9, RAB14, PRKD1
Activated	1	BioPlanet_2019	370	G-protein signaling pathways	0.110887	1.58054	3.47599	0.360234	11	PRKCI, GNG10, PPP3CC, PRKCH, ADCY9, PRKCB, PRKCE, PRKD1, PDE7A, GNAI2, SLC9A1
Activated	1	BioPlanet_2019	371	DNA replication	0.11494	1.36409	2.951	0.366835	21	RFC3, RFC2, PLK1, BUB1B, CDC6, CKAP5, AURKB, POLD3, ORC4, CLIP1, PSMD5, POLD1, PSME4, CENPL, E2F1, CENPM, BIRC5, NUP98, CENPO, CLASP1, PAFAH1B1
Activated	1	BioPlanet_2019	372	Validated nuclear estrogen receptor alpha network	0.115171	1.72346	3.72498	0.366835	8	NCOR2, HDAC4, CEBPB, NCOR1, NCOA3, ABCA3, LCOR, CTSD
Activated	1	BioPlanet_2019	373	EPO receptor signaling	0.115436	2.079	4.48864	0.366835	5	STAT5B, MAP2K1, STAT3, PLCG1, RAF1
Activated	1	BioPlanet_2019	374	Ephrin receptor A forward pathway	0.115436	2.079	4.48864	0.366835	5	ROCK1, CDK5, PLCG1, CRKL, VAV2
Activated	1	BioPlanet_2019	375	Fructose and mannose metabolism	0.115436	2.079	4.48864	0.366835	5	PFKFB4, PFKFB3, FUK, HK2, MTMR6
Activated	1	BioPlanet_2019	376	Signaling by the B cell receptor (BCR)	0.11721	1.4312	3.06819	0.366835	16	GSK3A, PHLPP1, PRKCB, TSC2, ITPR2, CBLB, RELA, CASP9, NR4A1, PSMD5, PSME4, REL, RICTOR, PLCG1, NFKBIE, NCK1
Activated	1	BioPlanet_2019	377	Arginine and proline metabolism	0.117282	1.7965	3.85021	0.366835	7	ALDH4A1, PYCRL, ALDH2, GOT2, CKB, ALDH18A1, SAT1
Activated	1	BioPlanet_2019	378	Kit receptor signaling pathway	0.117282	1.7965	3.85021	0.366835	7	STAT5B, MAP2K1, PRKCB, RPS6KA1, STAT3, PLCG1, RAF1
Activated	1	BioPlanet_2019	379	RANKL signaling pathway	0.117282	1.7965	3.85021	0.366835	7	MAP2K1, TRAF6, GAB2, PLCG1, MAP2K7, RELA, PTK2
Activated	1	BioPlanet_2019	380	NCAM1 interactions	0.117809	1.90424	4.07259	0.366835	6	CACNB2, GFRA1, CACNA1C, COL9A2, AGRN, CACNA1G
Activated	1	BioPlanet_2019	381	Amino acid biosynthesis and interconversion (transamination)	0.119293	2.78144	5.91383	0.366835	3	GPT2, GOT2, ALDH18A1
Activated	1	BioPlanet_2019	382	Glyoxylate and dicarboxylate metabolism	0.119293	2.78144	5.91383	0.366835	3	MDH1, MTHFD1L, MDH2
Activated	1	BioPlanet_2019	383	Inhibition of platelet activation by aspirin	0.119293	2.78144	5.91383	0.366835	3	MAP2K1, PRKCB, RAF1
Activated	1	BioPlanet_2019	384	Interleukin-9 signaling pathway	0.119293	2.78144	5.91383	0.366835	3	STAT5B, MAP2K1, STAT3
Activated	1	BioPlanet_2019	385	Rap1 signaling	0.119293	2.78144	5.91383	0.366835	3	RAP1GAP2, RAF1, RAP1GAP
Activated	1	BioPlanet_2019	386	p75 neurotrophin receptor signaling via NF-kB	0.119293	2.78144	5.91383	0.366835	3	PRKCI, TRAF6, RELA
Activated	1	BioPlanet_2019	387	Metal ion solute carrier family (SLC) transporters	0.120493	2.2963	4.85934	0.366835	4	SLC30A5, SLC11A2, SLC30A1, SLC39A14
Activated	1	BioPlanet_2019	388	ChREBP activates metabolic gene expression	0.120854	4.01654	8.48762	0.366835	2	ACLY, ACACB
Activated	1	BioPlanet_2019	389	Degradation of cysteine and homocysteine	0.120854	4.01654	8.48762	0.366835	2	ETHE1, SUOX
Activated	1	BioPlanet_2019	390	Fatty acid elongation in mitochondria	0.120854	4.01654	8.48762	0.366835	2	HADHB, HADHA
Activated	1	BioPlanet_2019	391	Import of palmitoyl-CoA into the mitochondrial matrix	0.120854	4.01654	8.48762	0.366835	2	CPT1A, ACACB
Activated	1	BioPlanet_2019	392	Lysine catabolism	0.120854	4.01654	8.48762	0.366835	2	OGDH, DLST
Activated	1	BioPlanet_2019	393	Mitochondrial beta-oxidation of saturated fatty acids	0.120854	4.01654	8.48762	0.366835	2	HADHB, HADHA
Activated	1	BioPlanet_2019	394	Recruitment of repair and signaling proteins to double-strand breaks	0.120854	4.01654	8.48762	0.366835	2	MDC1, ATM
Activated	1	BioPlanet_2019	395	Shuttle for transfer of acetyl groups from mitochondria to the cytosol	0.120854	4.01654	8.48762	0.366835	2	ACLY, MDH1
Activated	1	BioPlanet_2019	396	Vitamin C (ascorbate) metabolism	0.120854	4.01654	8.48762	0.366835	2	SLC23A2, CYB5R3
Activated	1	BioPlanet_2019	397	Arf6 signal transduction regulation	0.126667	2.00959	4.1522	0.381639	5	IQSEC1, KIF13B, ARRB2, GIT1, NCK1
Activated	1	BioPlanet_2019	398	Ether lipid metabolism	0.126667	2.00959	4.1522	0.381639	5	LPCAT4, ENPP2, PAFAH1B3, PLD2, PAFAH1B1
Activated	1	BioPlanet_2019	399	VEGF signaling pathway	0.126684	1.62066	3.34838	0.381639	9	CASP9, PPP3CB, MAP2K1, PPP3CC, PRKCB, PIK3CB, PLCG1, RAF1, PTK2
Activated	1	BioPlanet_2019	400	Amino sugar and nucleotide sugar metabolism	0.127644	1.85532	3.81918	0.383571	6	GPI, UGDH, CYB5R3, UAP1L1, FUK, HK2
Activated	1	BioPlanet_2019	401	Jak-STAT signaling pathway	0.129889	1.34956	2.75456	0.387418	20	IFNAR2, STAT5B, PIAS3, PTPN1, CREBBP, PTPRS, STAT3, CBLB, LIFR, TYK2, PIK3CB, PTPN14, PTPRF, PIAS2, PTPRG, PTP4A3, PTPRA, PTPN4, STAM2, SOCS7
Activated	1	BioPlanet_2019	402	Wnt signaling pathway and pluripotency	0.129994	1.52579	3.11302	0.387418	11	PRKCI, CREBBP, PRKCH, RACGAP1, PRKCB, PRKCE, WNT5A, PRKD1, POU5F1, PAFAH1B1, LRP6
Activated	1	BioPlanet_2019	403	G alpha s pathway	0.130149	1.46649	2.99028	0.387418	13	MAP2K1, PDE3B, PHKA1, BRAF, CACNA1C, ADCY9, GRK5, RAPGEF1, RGS12, RAF1, PDE7A, MAP2K5, MAPK4
Activated	1	BioPlanet_2019	404	Signaling by interleukins	0.130357	1.49307	3.0421	0.387418	12	STAT5B, MAP2K1, TRAF6, STAT3, RAPGEF1, MAP3K8, PIK3CB, GAB2, TYK2, RAF1, RELA, CRKL
Activated	1	BioPlanet_2019	405	HIF-1 transcriptional activity in hypoxia	0.131181	1.66385	3.37958	0.387418	8	CREBBP, PFKFB3, BNIP3, PGK1, PLIN2, FURIN, HK2, HDAC7
Activated	1	BioPlanet_2019	406	Retinoblastoma protein regulation	0.131181	1.66385	3.37958	0.387418	8	CEBPB, CREBBP, RBBP4, CCNE1, CDK4, E2F1, ATF7, RAF1
Activated	1	BioPlanet_2019	407	Semaphorin interactions	0.131181	1.66385	3.37958	0.387418	8	PAK1, ROCK1, CDK5, DPYSL5, PLXNB3, PLXNA1, ARHGAP35, PLXNA3
Activated	1	BioPlanet_2019	408	ALK1 pathway	0.134245	2.1918	4.40133	0.391657	4	SMAD1, ARRB2, ACVR2B, ACVR2A
Activated	1	BioPlanet_2019	409	ERBB2 role in signal transduction and oncology	0.134245	2.1918	4.40133	0.391657	4	GRIP1, MAP2K1, STAT3, RAF1
Activated	1	BioPlanet_2019	410	Inhibition of activated T cell apoptosis by neuropeptides VIP and PACAP	0.134245	2.1918	4.40133	0.391657	4	PPP3CB, PPP3CC, PLCG1, RELA
Activated	1	BioPlanet_2019	411	Ras signaling pathway	0.134245	2.1918	4.40133	0.391657	4	CASP9, MAP2K1, RAF1, RELA
Activated	1	BioPlanet_2019	412	Selenoamino acid metabolism	0.134245	2.1918	4.40133	0.391657	4	HEMK1, GGT7, MAT2A, LCMT2
Activated	1	BioPlanet_2019	413	Thromboxane A2 receptor signaling	0.135096	1.72299	3.44902	0.393184	7	SLC9A3R1, PRKCH, ROCK1, PRKCB, PRKCE, ARRB2, GNAI2
Activated	1	BioPlanet_2019	414	Granule cell survival pathway	0.136738	1.50837	3.00118	0.393978	11	KCNK5, CASP9, MAP2K1, CREBBP, GSK3A, ADCY9, SMPD4, KCNT2, PLCG1, MAP2K5, PLCD1
Activated	1	BioPlanet_2019	415	ABCA transporters in lipid homeostasis	0.137007	2.58263	5.13354	0.393978	3	ABCA2, ABCA3, ABCD1
Activated	1	BioPlanet_2019	416	Atypical NF-kappaB pathway	0.137007	2.58263	5.13354	0.393978	3	REL, ARRB2, RELA
Activated	1	BioPlanet_2019	417	SHC-related events	0.137007	2.58263	5.13354	0.393978	3	MAP2K1, INSR, RAF1
Activated	1	BioPlanet_2019	418	Zinc transporters	0.137007	2.58263	5.13354	0.393978	3	SLC30A5, SLC30A1, SLC39A14
Activated	1	BioPlanet_2019	419	GM-CSF-mediated signaling events	0.138376	1.94466	3.84611	0.396019	5	STAT5B, MAP2K1, STAT3, GAB2, RAF1
Activated	1	BioPlanet_2019	420	Signaling to ERKs	0.138376	1.94466	3.84611	0.396019	5	MAP2K1, RAPGEF1, BRAF, PLCG1, RAF1
Activated	1	BioPlanet_2019	421	cAMP cell motility pathway inferred from amoeba model	0.139592	1.63556	3.22047	0.398549	8	MAP2K1, PAK1, GCA, PDE3B, ITPR2, PLCG1, PDE7A, PLCD1
Activated	1	BioPlanet_2019	422	Adipogenesis	0.141166	1.42005	2.7802	0.402089	14	STAT5B, SREBF1, CEBPB, STAT3, IRS4, LIFR, NCOR2, NCOR1, RXRA, E2F1, PNPLA3, PLIN2, PPARA, MEF2D
Activated	1	BioPlanet_2019	423	Apoptosis regulation	0.142147	1.57351	3.06976	0.403926	9	CASP9, PSMD5, DAPK1, CCNE1, DAPK3, PSME4, ATM, CDC25A, APPL1
Activated	1	BioPlanet_2019	424	Keratinocyte differentiation	0.144473	1.68843	3.26655	0.405949	7	MAP2K1, PRKCH, PRKCB, PRKCE, RAF1, MAP2K7, RELA
Activated	1	BioPlanet_2019	425	Abl role in Robo-Slit signaling	0.147775	3.44256	6.5824	0.405949	2	ABL2, CLASP1
Activated	1	BioPlanet_2019	426	Axonogenesis regulation by p75 neurotrophin receptor	0.147775	3.44256	6.5824	0.405949	2	LINGO1, ARHGDIA
Activated	1	BioPlanet_2019	427	Bicarbonate transporters	0.147775	3.44256	6.5824	0.405949	2	SLC4A8, SLC4A1
Activated	1	BioPlanet_2019	428	Elevation of cytosolic calcium levels	0.147775	3.44256	6.5824	0.405949	2	TRPC6, ITPR2
Activated	1	BioPlanet_2019	429	G2/M DNA damage checkpoint	0.147775	3.44256	6.5824	0.405949	2	CCNB1, ATM
Activated	1	BioPlanet_2019	430	Inactivation of Cdc42 and Rac	0.147775	3.44256	6.5824	0.405949	2	ARHGAP39, SRGAP2
Activated	1	BioPlanet_2019	431	Nef-mediated CD4 downregulation	0.147775	3.44256	6.5824	0.405949	2	AP2A1, AP2B1
Activated	1	BioPlanet_2019	432	PPAR-gamma coactivator role in obesity and thermogenesis	0.147775	3.44256	6.5824	0.405949	2	CREBBP, RXRA
Activated	1	BioPlanet_2019	433	Sodium/proton exchangers	0.147775	3.44256	6.5824	0.405949	2	SLC9A8, SLC9A1
Activated	1	BioPlanet_2019	434	cAMP receptor, G-protein-independent pathways inferred from amoeba model	0.147775	3.44256	6.5824	0.405949	2	STAT5B, STAT3
Activated	1	BioPlanet_2019	435	ABC transporters	0.148448	1.76462	3.36605	0.405949	6	ABCA2, ABCC1, ABCB6, ABCA3, ABCC10, ABCD1
Activated	1	BioPlanet_2019	436	Collecting duct acid secretion	0.1486	2.09639	3.99676	0.405949	4	ATP6V1A, ATP6V1B2, SLC4A1, ATP6V0A1
Activated	1	BioPlanet_2019	437	EGFR downregulation	0.1486	2.09639	3.99676	0.405949	4	AP2A1, AP2B1, EPS15L1, STAM2
Activated	1	BioPlanet_2019	438	Rev-mediated nuclear export of HIV-1 RNA	0.1486	2.09639	3.99676	0.405949	4	TPR, NUP153, NUP98, AAAS
Activated	1	BioPlanet_2019	439	TNF/stress-related signaling	0.1486	2.09639	3.99676	0.405949	4	BAG4, CASP2, MAP2K7, RELA
Activated	1	BioPlanet_2019	440	VEGFR1 pathway	0.1486	2.09639	3.99676	0.405949	4	PRKCB, PLCG1, NCK1, CD2AP
Activated	1	BioPlanet_2019	441	Fc epsilon receptor I signaling pathway	0.150222	1.55095	2.94005	0.409449	9	MAP2K1, PRKCB, PRKCE, PIK3CB, GAB2, PLCG1, RAF1, MAP2K7, VAV2
Activated	1	BioPlanet_2019	442	Gap junction pathway	0.150934	1.50804	2.85157	0.410458	10	TJP1, TUBA3E, MAP2K1, ADCY9, PRKCB, ITPR2, RAF1, TUBB4A, MAP2K5, GNAI2
Activated	1	BioPlanet_2019	443	HIV-1 Nef as negative effector of Fas and TNF	0.154151	1.65524	3.095	0.41826	7	CASP9, BAG4, CASP2, FADD, MAP2K7, RELA, PTK2
Activated	1	BioPlanet_2019	444	Bone remodeling	0.155546	2.41032	4.48516	0.418268	3	IFNAR2, TRAF6, RELA
Activated	1	BioPlanet_2019	445	CBL signaling regulation	0.155546	2.41032	4.48516	0.418268	3	RAPGEF1, PIK3CB, CRKL
Activated	1	BioPlanet_2019	446	CDK regulation of DNA replication	0.155546	2.41032	4.48516	0.418268	3	ORC4, CCNE1, CDC6
Activated	1	BioPlanet_2019	447	Phosphatidylcholine biosynthesis	0.155546	2.41032	4.48516	0.418268	3	ACHE, PCYT1A, SLC44A2
Activated	1	BioPlanet_2019	448	Energy metabolism	0.159387	1.72251	3.16326	0.42574	6	PRKAA1, PPP3CB, PPP3CC, RXRA, PPARA, MEF2D
Activated	1	BioPlanet_2019	449	N-glycan biosynthesis	0.159387	1.72251	3.16326	0.42574	6	GANAB, MAN2A2, MAN1A2, MGAT5B, DOLPP1, MGAT4B
Activated	1	BioPlanet_2019	450	Post-translational regulation of adherens junction stability and disassembly	0.159387	1.72251	3.16326	0.42574	6	PTPN1, TIAM1, CREBBP, GFRA1, CBLL1, DNM2
Activated	1	BioPlanet_2019	451	ERBB4 signaling events	0.163133	1.8266	3.31198	0.430071	5	YAP1, STAT5B, ADAM17, NCOR1, PIK3CB
Activated	1	BioPlanet_2019	452	Glycosphingolipid metabolism	0.163133	1.8266	3.31198	0.430071	5	GALC, NEU3, SMPD4, GM2A, GLA
Activated	1	BioPlanet_2019	453	Nuclear receptors	0.163133	1.8266	3.31198	0.430071	5	NR4A1, RXRA, NR1H2, NR1I2, PPARA
Activated	1	BioPlanet_2019	454	Transport of mature mRNAs derived from intronless transcripts	0.163133	1.8266	3.31198	0.430071	5	NXF1, TPR, NUP153, NUP98, AAAS
Activated	1	BioPlanet_2019	455	Trefoil factor initiation of mucosal healing	0.163133	1.8266	3.31198	0.430071	5	CASP9, MAP2K1, RPS6KA1, RAF1, RELA
Activated	1	BioPlanet_2019	456	Endosomal sorting complex required for transport (ESCRT) pathway	0.163513	2.00893	3.6379	0.430071	4	VPS4A, VPS37B, CHMP7, STAM2
Activated	1	BioPlanet_2019	457	Phosphatidic acid biosynthesis	0.163513	2.00893	3.6379	0.430071	4	LPCAT4, GPAT2, LCLAT1, PLD2
Activated	1	BioPlanet_2019	458	RNA degradation	0.164119	1.62332	2.9336	0.430722	7	DDX6, EXOSC6, EXOSC5, CNOT6L, DCP1A, EDC3, DCP1B
Activated	1	BioPlanet_2019	459	Apoptosis	0.168182	1.26827	2.26095	0.439229	23	BNIP3L, ROCK1, DAPK1, DAPK3, ENDOD1, PIK3CB, PTK2, RELA, TJP1, CASP9, PPP3CB, PPP3CC, PSMD5, PSME4, E2F1, CASP2, BIRC5, ATM, IRF5, FADD, NFKBIE, BCL2L2, APPL1
Activated	1	BioPlanet_2019	460	Interleukin-5 signaling pathway	0.170663	1.68236	2.97453	0.439229	6	STAT5B, GSK3A, MAP2K1, RPS6KA1, STAT3, RAF1
Activated	1	BioPlanet_2019	461	Natural killer cell receptor signaling pathway	0.174365	1.5926	2.78164	0.439229	7	MAP2K1, PAK1, PLCG1, RAF1, MAP2K5, MAPK4, VAV2
Activated	1	BioPlanet_2019	462	Apoptosis modulation by HSP70	0.174803	2.25955	3.94087	0.439229	3	CASP9, CASP2, FADD
Activated	1	BioPlanet_2019	463	Cell cycle progression regulation by PLK3	0.174803	2.25955	3.94087	0.439229	3	CASP9, CCNB1, ATM
Activated	1	BioPlanet_2019	464	Destabilization of mRNA by butyrate response factor 1 (BRF1)	0.174803	2.25955	3.94087	0.439229	3	EXOSC6, EXOSC5, DCP1A
Activated	1	BioPlanet_2019	465	MAL role in Rho-mediated activation of SRF	0.174803	2.25955	3.94087	0.439229	3	MAP2K1, ROCK1, RAF1
Activated	1	BioPlanet_2019	466	Platelet calcium homeostasis	0.174803	2.25955	3.94087	0.439229	3	TRPC6, ATP2A3, ITPR2
Activated	1	BioPlanet_2019	467	STAT3 pathway	0.174803	2.25955	3.94087	0.439229	3	PIAS3, STAT3, TYK2
Activated	1	BioPlanet_2019	468	Cdc25 and Chk1 regulatory pathway in response to DNA damage	0.17574	3.01208	5.23725	0.439229	2	ATM, CDC25A
Activated	1	BioPlanet_2019	469	Electron transport reaction in mitochondria	0.17574	3.01208	5.23725	0.439229	2	GPD2, SDHC
Activated	1	BioPlanet_2019	470	Ethanol oxidation	0.17574	3.01208	5.23725	0.439229	2	ACSS2, ALDH2
Activated	1	BioPlanet_2019	471	Gap junction degradation	0.17574	3.01208	5.23725	0.439229	2	CLTCL1, DNM2
Activated	1	BioPlanet_2019	472	Glycoprotein 1b-IX-V activation signaling	0.17574	3.01208	5.23725	0.439229	2	FLNA, RAF1
Activated	1	BioPlanet_2019	473	Interferon-alpha signaling pathway	0.17574	3.01208	5.23725	0.439229	2	IFNAR2, TYK2
Activated	1	BioPlanet_2019	474	Phospholipase C signaling pathway	0.17574	3.01208	5.23725	0.439229	2	PRKCB, PLCG1
Activated	1	BioPlanet_2019	475	Rheb GTPase activity by AMPK regulation	0.17574	3.01208	5.23725	0.439229	2	PRKAA1, TSC2
Activated	1	BioPlanet_2019	476	Second messenger role in netrin-1 signaling	0.17574	3.01208	5.23725	0.439229	2	TRPC6, PLCG1
Activated	1	BioPlanet_2019	477	Splicing regulation through Sam68	0.17574	3.01208	5.23725	0.439229	2	MAP2K1, RAF1
Activated	1	BioPlanet_2019	478	Taurine and hypotaurine metabolism	0.17574	3.01208	5.23725	0.439229	2	GGT7, ADO
Activated	1	BioPlanet_2019	479	Melanoma	0.175784	1.53138	2.66231	0.439229	8	MAP2K1, CDK4, ARAF, E2F1, BRAF, PIK3CB, RAF1, FGFR1
Activated	1	BioPlanet_2019	480	Aurora B signaling	0.17613	1.77278	3.0785	0.439229	5	RACGAP1, BIRC5, NCAPD2, AURKB, AURKA
Activated	1	BioPlanet_2019	481	Iron uptake and transport	0.17613	1.77278	3.0785	0.439229	5	ATP6V1A, SLC11A2, FLVCR1, ATP6V1B2, ATP6V0A1
Activated	1	BioPlanet_2019	482	Signaling events regulated by Ret tyrosine kinase	0.17613	1.77278	3.0785	0.439229	5	GAB1, GFRA1, SHANK3, PTK2, NCK1
Activated	1	BioPlanet_2019	483	BARD1 signaling events	0.178936	1.92847	3.31838	0.443465	4	XRCC5, CCNE1, FANCA, ATM
Activated	1	BioPlanet_2019	484	Statin pathway	0.178936	1.92847	3.31838	0.443465	4	LRP1, DGAT1, HMGCR, FDFT1
Activated	1	BioPlanet_2019	485	Transferrin endocytosis and recycling	0.178936	1.92847	3.31838	0.443465	4	ATP6V1A, INSR, ATP6V1B2, ATP6V0A1
Activated	1	BioPlanet_2019	486	DNA repair	0.180946	1.41163	2.41326	0.447525	11	DDB1, POLD3, MDC1, RFC3, XRCC5, RFC2, POLD1, FANCA, ATM, POLH, DDB2
Activated	1	BioPlanet_2019	487	Myocyte adrenergic pathway	0.185428	1.50737	2.54005	0.457669	8	GRK5, DAG1, ARRB2, PIK3CB, CACNA1C, HCN2, GNAI2, GRIN1
Activated	1	BioPlanet_2019	488	Nuclear receptor transcription pathway	0.194155	1.60742	2.63471	0.470228	6	NR4A1, RXRA, NR1H2, NR1I2, NR1D1, PPARA
Activated	1	BioPlanet_2019	489	Neuronal system	0.194187	1.22159	2.0021	0.470228	26	ACHE, CHRNA2, AP2A1, COMT, CACNA1E, GNAI2, PANX1, GRIP1, GNG10, ALDH2, RPS6KA1, UNC13B, KCNH2, PRKCB, BRAF, AP2B1, KCNAB2, GRIP2, GRIN1, CACNB2, ADCY9, DLG3, KCNQ1, GNB4, RAF1, HCN2
Activated	1	BioPlanet_2019	490	Apoptotic signaling in response to DNA damage	0.194677	2.12652	3.47987	0.470228	3	CASP9, PRKCB, ATM
Activated	1	BioPlanet_2019	491	Cell differentiation pathway	0.194677	2.12652	3.47987	0.470228	3	HDAC5, STAT3, MEF2D
Activated	1	BioPlanet_2019	492	Golgi-associated vesicle biogenesis	0.194677	2.12652	3.47987	0.470228	3	BLOC1S1, CLINT1, DNM2
Activated	1	BioPlanet_2019	493	Nerve growth factor (NGF) pathway	0.194677	2.12652	3.47987	0.470228	3	MAP2K1, PLCG1, RAF1
Activated	1	BioPlanet_2019	494	Signaling by Hippo	0.194677	2.12652	3.47987	0.470228	3	YAP1, TJP1, AMOTL1
Activated	1	BioPlanet_2019	495	Urea cycle and metabolism of amino groups	0.194677	2.12652	3.47987	0.470228	3	PYCRL, ALDH18A1, CKB
Activated	1	BioPlanet_2019	496	Ovarian infertility genes	0.19482	1.8542	3.03287	0.470228	4	CEBPB, NCOR1, CDK4, ATM
Activated	1	BioPlanet_2019	497	Retinoic acid receptor-mediated signaling	0.19482	1.8542	3.03287	0.470228	4	NCOR2, CREBBP, RXRA, NCOA3
Activated	1	BioPlanet_2019	498	Tight junction interactions	0.19482	1.8542	3.03287	0.470228	4	CLDN6, PARD6B, PRKCI, PARD3
Activated	1	BioPlanet_2019	499	TGF-beta regulation of extracellular matrix	0.2018	1.14785	1.8371	0.479932	49	MIPEP, GSK3A, CROT, PCSK6, SAT1, PTPRF, PPP3CB, GM2A, IMPA2, PPP1R13L, ARL6IP5, CTSC, NCK1, MAP2K1, FBXW8, DAPK1, NCOA3, ACSL3, CDC25A, SREBF2, ACLY, PLIN2, PRKD1, ZNF395, SEC23A, HPN, PRCC, HMGCR, ACACB, TOB1, POLD3, RBBP4, GRK5, CREG1, E2F1, CKB, MBTPS1, ZNF142, BTN2A1, DENND4A, LHFP, INSR, CDC6, LHFPL2, EXT1, CPD, IARS, SSBP2, NFE2L1
Activated	1	BioPlanet_2019	500	Myc active pathway	0.203114	1.42804	2.27628	0.479932	9	PRDX3, CCNB1, CREBBP, TRRAP, CDK4, SHMT1, HUWE1, BIRC5, CDC25A
Activated	1	BioPlanet_2019	501	Tyrosine metabolism	0.203224	1.67412	2.66761	0.479932	5	HEMK1, GOT2, LCMT2, COMT, TYR
Activated	1	BioPlanet_2019	502	Alpha-linolenic (omega3) and linoleic (omega6) acid metabolism	0.20443	2.67726	4.25022	0.479932	2	ACAA1, ABCD1
Activated	1	BioPlanet_2019	503	E2F1 destruction pathway	0.20443	2.67726	4.25022	0.479932	2	CCNE1, E2F1
Activated	1	BioPlanet_2019	504	Erythropoietin-mediated neuroprotection through NF-kB	0.20443	2.67726	4.25022	0.479932	2	RELA, GRIN1
Activated	1	BioPlanet_2019	505	Mechanism of protein import into the nucleus	0.20443	2.67726	4.25022	0.479932	2	NUP153, KPNA2
Activated	1	BioPlanet_2019	506	Messenger RNA decay by 3' to 5' exoribonuclease	0.20443	2.67726	4.25022	0.479932	2	EXOSC6, EXOSC5
Activated	1	BioPlanet_2019	507	Methylation	0.20443	2.67726	4.25022	0.479932	2	MAT2A, COMT
Activated	1	BioPlanet_2019	508	Osteopontin signaling	0.20443	2.67726	4.25022	0.479932	2	MAP2K1, RELA
Activated	1	BioPlanet_2019	509	Purine ribonucleoside monophosphate biosynthesis	0.20443	2.67726	4.25022	0.479932	2	GART, PFAS
Activated	1	BioPlanet_2019	510	Reversal of insulin resistance by leptin	0.20443	2.67726	4.25022	0.479932	2	CPT1A, PRKAA1
Activated	1	BioPlanet_2019	511	Sonic Hedgehog (SHH) receptor PTCH1 regulation of cell cycle	0.20443	2.67726	4.25022	0.479932	2	CCNB1, CDC25A
Activated	1	BioPlanet_2019	512	Valine, leucine and isoleucine biosynthesis	0.20443	2.67726	4.25022	0.479932	2	IARS, BCAT2
Activated	1	BioPlanet_2019	513	Wnt/calcium/cyclic GMP pathway	0.205369	1.46154	2.31353	0.480648	8	PRKCI, PRKCH, PRKCB, PRKCE, WNT5A, ITPR2, PLCG1, PLCD1
Activated	1	BioPlanet_2019	514	Mitochondrial protein import	0.206335	1.57239	2.48163	0.480648	6	TIMM8A, IDH3G, PAM16, TAZ, BCS1L, GFER
Activated	1	BioPlanet_2019	515	Signaling events mediated by PTP1B	0.206335	1.57239	2.48163	0.480648	6	PTPN1, STAT5B, INSR, STAT3, CSK, TYK2
Activated	1	BioPlanet_2019	516	Signaling events mediated by stem cell factor receptor (c-Kit)	0.206335	1.57239	2.48163	0.480648	6	MAP2K1, CREBBP, STAT3, GAB1, RAF1, CRKL
Activated	1	BioPlanet_2019	517	Interferon-gamma signaling pathway	0.209084	1.38617	2.16939	0.48611	10	PTPN1, MAP2K1, CREBBP, CEBPB, DAPK1, PTGES2, STAT3, RAPGEF1, IRF5, CRKL
Activated	1	BioPlanet_2019	518	DNA strand elongation	0.211117	1.78543	2.77695	0.488945	4	POLD3, RFC3, RFC2, POLD1
Activated	1	BioPlanet_2019	519	One-carbon metabolism	0.211117	1.78543	2.77695	0.488945	4	FOLH1, MTHFD1L, SHMT1, GART
Activated	1	BioPlanet_2019	520	Oxidative stress-induced gene expression via Nrf2	0.215068	2.00827	3.08632	0.496183	3	POR, PRKCB, KEAP1
Activated	1	BioPlanet_2019	521	S1P/S1P1 pathway	0.215068	2.00827	3.08632	0.496183	3	ABCC1, PLCG1, GNAI2
Activated	1	BioPlanet_2019	522	Hexose transport	0.217263	1.62878	2.48657	0.499331	5	TPR, NUP153, NUP98, AAAS, HK2
Activated	1	BioPlanet_2019	523	VEGF, hypoxia, and angiogenesis	0.217263	1.62878	2.48657	0.499331	5	PRKCB, CSK, PLCG1, PTK2, EIF1
Activated	1	BioPlanet_2019	524	MAPK cascade role in angiogenesis	0.217889	1.48052	2.25597	0.499813	7	MAP2K1, PAK1, DAG1, PLCG1, RAF1, NCK1, FGFR1
Activated	1	BioPlanet_2019	525	Tight junction	0.220015	1.3067	1.97841	0.503731	13	PRKCI, PRKCH, PRKCB, PRKCE, GNAI2, CLDN6, TJP1, PARD6B, CTTN, CDK4, PARD3, AMOTL1, LLGL1
Activated	1	BioPlanet_2019	526	Platelet activation, signaling and aggregation	0.226703	1.23255	1.82924	0.517559	19	PTPN1, PRKCH, DAGLA, TRPC6, WDR1, PRKCB, PRKCE, ITPR2, ARRB2, PIK3CB, DGKZ, PTK2, VAV2, GNAI2, GNG10, GNB4, FLNA, CSK, RAF1
Activated	1	BioPlanet_2019	527	Senescence and autophagy	0.22721	1.35488	2.00777	0.517559	10	MAP2K1, CEBPB, RB1CC1, CREG1, E2F1, BRAF, IRF5, PIK3C3, RAF1, ATG13
Activated	1	BioPlanet_2019	528	Hypothetical network for drug addiction	0.227777	1.72157	2.54686	0.517559	4	NISCH, MAP2K1, PRKCE, GRIN1
Activated	1	BioPlanet_2019	529	Syndecan 4 pathway	0.227777	1.72157	2.54686	0.517559	4	ITGA5, PTK2, DNM2, FGFR1
Activated	1	BioPlanet_2019	530	Phospholipase C-mediated cascade	0.231465	1.50671	2.2048	0.524243	6	ADCY9, PRKCE, ITPR2, PLCG1, FGFR3, FGFR1
Activated	1	BioPlanet_2019	531	Mitotic prometaphase	0.231591	1.58583	2.31972	0.524243	5	CLIP1, PLK1, CKAP5, CLASP1, PAFAH1B1
Activated	1	BioPlanet_2019	532	Beta-arrestins in GPCR desensitization	0.233571	2.4094	3.50391	0.524771	2	AP2A1, PPARA
Activated	1	BioPlanet_2019	533	Opening of calcium channels triggered by depolarization of the presynaptic terminal	0.233571	2.4094	3.50391	0.524771	2	CACNB2, CACNA1E
Activated	1	BioPlanet_2019	534	Pyruvate dehydrogenase (PDH) complex regulation	0.233571	2.4094	3.50391	0.524771	2	PDHX, PDPR
Activated	1	BioPlanet_2019	535	SRF and microRNAs in smooth muscle differentiation and proliferation	0.233571	2.4094	3.50391	0.524771	2	MYOCD, MEF2D
Activated	1	BioPlanet_2019	536	BRCA1, BRCA2 and ATR roles in cancer susceptibility	0.235877	1.90247	2.74801	0.525045	3	FANCA, ATM, RAD1
Activated	1	BioPlanet_2019	537	Beta-alanine metabolism	0.235877	1.90247	2.74801	0.525045	3	HADHA, ALDH2, HIBCH
Activated	1	BioPlanet_2019	538	Double-strand break repair	0.235877	1.90247	2.74801	0.525045	3	MDC1, XRCC5, ATM
Activated	1	BioPlanet_2019	539	Glycosaminoglycan biosynthesis: chondroitin sulfate	0.235877	1.90247	2.74801	0.525045	3	XYLT2, B3GALT6, CHST14
Activated	1	BioPlanet_2019	540	Nephrin interactions	0.235877	1.90247	2.74801	0.525045	3	PIK3CB, CD2AP, NCK1
Activated	1	BioPlanet_2019	541	G alpha (12/13) signaling events	0.236756	1.39776	2.01379	0.525057	8	FGD3, TIAM1, ABR, GNG10, ROCK1, ARHGEF17, GNB4, VAV2
Activated	1	BioPlanet_2019	542	Mitochondrial pathway of apoptosis: caspases	0.236756	1.39776	2.01379	0.525057	8	CASP9, ACHE, ROCK1, CAPN5, APIP, BIRC5, BIRC6, PTK2
Activated	1	BioPlanet_2019	543	Amino acid metabolism	0.239543	1.22685	1.75319	0.529711	18	MCCC2, SHMT1, GPT2, GOT2, APIP, DLST, SUOX, ACADSB, ALDH4A1, MAT2A, PSMD5, ETHE1, PSME4, OGDH, ALDH18A1, CKB, HIBCH, BCAT2
Activated	1	BioPlanet_2019	544	S phase	0.239736	1.3133	1.87567	0.529711	11	POLD3, ORC4, RFC3, PSMD5, CCNE1, CDK4, RFC2, POLD1, PSME4, CDC6, CDC25A
Activated	1	BioPlanet_2019	545	Immune system signaling by interferons, interleukins, prolactin, and growth hormones	0.241792	1.18316	1.67971	0.533274	25	EIF4E3, PIK3CB, AAAS, RELA, CRKL, TPR, FLNB, MAP3K8, PLCG1, KPNA2, IFNAR2, STAT5B, PTPN1, MAP2K1, STAT3, NUP153, GAB2, TYK2, ADAM17, TRAF6, RAPGEF1, IRF5, NUP98, RAF1, EIF4G3
Activated	1	BioPlanet_2019	546	T cell receptor signaling in naive CD8+ T cells	0.244376	1.47588	2.07958	0.53783	6	PRKCB, PRKCE, TRAF6, MAP3K8, CSK, PLCG1
Activated	1	BioPlanet_2019	547	Glucagon-type ligand receptors	0.244753	1.66211	2.33944	0.53783	4	GNG10, GIPR, SCTR, GNB4
Activated	1	BioPlanet_2019	548	ERBB2/ERBB3 signaling events	0.246179	1.54509	2.16574	0.538993	5	PPP3CB, MAP2K1, STAT3, PIK3CB, RAF1
Activated	1	BioPlanet_2019	549	Vasopressin-regulated water reabsorption	0.246179	1.54509	2.16574	0.538993	5	DCTN5, ADCY9, DCTN1, ARHGDIA, CREB3L2
Activated	1	BioPlanet_2019	550	Integration of energy metabolism	0.250626	1.28055	1.77201	0.546738	12	ACLY, CACNB2, SPCS3, STK11, GNG10, ADCY9, GNB4, ITPR2, CACNA1C, ACACB, CACNA1E, GNAI2
Activated	1	BioPlanet_2019	551	Interleukin-1 signaling pathway	0.250626	1.28055	1.77201	0.546738	12	MAP2K1, PRKCI, UBE2D4, UBE2C, TRAF6, REL, MAP3K8, PLCG1, MAP2K7, ECSIT, RELA, MAPK4
Activated	1	BioPlanet_2019	552	Diabetes pathways	0.251959	1.26427	1.74278	0.54865	13	MBTPS1, GSK3A, WFS1, DCTN1, SLC30A5, EDEM1, EIF2AK3, CXXC1, SYVN1, EXOSC6, SPCS3, EXOSC5, CTDSP2
Activated	1	BioPlanet_2019	553	Calcium regulation in the cardiac cell	0.252808	1.25065	1.71981	0.549314	14	PRKCH, PRKCB, CHRM4, PRKCE, ATP2A3, ITPR2, CACNA1C, ARRB2, CACNA1E, GNAI2, ADCY9, GRK5, GNB4, PRKD1
Activated	1	BioPlanet_2019	554	Protein metabolism	0.253178	1.13563	1.55997	0.549314	38	PIGS, GALNT11, PIGU, MCFD2, SEC23A, PIGT, PIGO, PRKCSH, PIGQ, FURIN, TAZ, PIGV, PIGX, LMAN1, GANAB, MAN2A2, MAN1A2, UGGT1, EDEM3, FBXW4, GALNT7, ARFGEF2, TIMM8A, IDH3G, EDEM1, EDEM2, C1GALT1, PAM16, TBCC, BCS1L, TUBB4A, GFER, SPCS3, PIGA, DOLPP1, MGAT4B, FBXL5, ST6GALNAC4
Activated	1	BioPlanet_2019	555	BAD phosphorylation mediated by IGF1R signaling	0.257014	1.80725	2.45538	0.55563	3	MAP2K1, RPS6KA1, RAF1
Activated	1	BioPlanet_2019	556	Signaling by bone morphogenetic protein (BMP)	0.257014	1.80725	2.45538	0.55563	3	SMAD1, ACVR2B, ACVR2A
Activated	1	BioPlanet_2019	557	Interleukin-12/STAT4 pathway	0.260996	1.50638	2.02344	0.558366	5	PPP3CB, CREBBP, STAT3, TYK2, PIAS2
Activated	1	BioPlanet_2019	558	Interleukin-3, interleukin-5, and GM-CSF signaling	0.260996	1.50638	2.02344	0.558366	5	STAT5B, RAPGEF1, PIK3CB, GAB2, CRKL
Activated	1	BioPlanet_2019	559	Cysteine and methionine metabolism	0.261995	1.60662	2.15196	0.558366	4	MPST, MAT2A, GOT2, APIP
Activated	1	BioPlanet_2019	560	HIF-2-alpha transcription factor network	0.261995	1.60662	2.15196	0.558366	4	CREBBP, SLC11A2, PGK1, POU5F1
Activated	1	BioPlanet_2019	561	TOR signaling	0.261995	1.60662	2.15196	0.558366	4	RPTOR, PRKAA1, TSC2, RICTOR
Activated	1	BioPlanet_2019	562	Adenylate cyclase inhibitory pathway	0.262925	2.19024	2.92592	0.558366	2	ADCY9, GNAI2
Activated	1	BioPlanet_2019	563	Keap1-Nrf2 pathway	0.262925	2.19024	2.92592	0.558366	2	CEBPB, KEAP1
Activated	1	BioPlanet_2019	564	NICD trafficking to the nucleus	0.262925	2.19024	2.92592	0.558366	2	CREBBP, MAML1
Activated	1	BioPlanet_2019	565	TACI and BCMA stimulation of B cell immune responses	0.262925	2.19024	2.92592	0.558366	2	TRAF6, RELA
Activated	1	BioPlanet_2019	566	p27 phosphorylation regulation during cell cycle progression	0.262925	2.19024	2.92592	0.558366	2	CCNE1, E2F1
Activated	1	BioPlanet_2019	567	Activation of NF-kappaB in B cells	0.264808	1.38314	1.83785	0.560385	7	PSMD5, PRKCB, PSME4, REL, CDC6, NFKBIE, RELA
Activated	1	BioPlanet_2019	568	CD8/T cell receptor downstream pathway	0.264808	1.38314	1.83785	0.560385	7	IFNAR2, PPP3CB, MAP2K1, PRKCB, PRKCE, BRAF, RAF1
Activated	1	BioPlanet_2019	569	Opioid signaling	0.26965	1.3393	1.75533	0.56963	8	PPP3CB, GNG10, PPP3CC, ADCY9, CDK5, GNB4, ITPR2, GNAI2
Activated	1	BioPlanet_2019	570	BDNF signaling pathway	0.273513	1.1658	1.51135	0.576777	23	PPP1R16B, MAP2K1, PDXK, WDR1, HPCAL1, TWF2, DLST, PLEKHA6, KIF22, SLC39A14, RND3, JMJD6, UGDH, NR4A1, PTDSS1, CLCN5, DNAJB5, PXDN, PMS2, BIRC5, TRIB2, NUCB2, CHGB
Activated	1	BioPlanet_2019	571	Vascular smooth muscle contraction	0.276159	1.26299	1.62519	0.57915	11	MAP2K1, PRKCH, ADCY9, ROCK1, PRKCB, PRKCE, ARAF, ITPR2, BRAF, CACNA1C, RAF1
Activated	1	BioPlanet_2019	572	EGFR1 pathway	0.276781	1.22326	1.57132	0.57915	14	GRN, LRP1, HPCAL1, ARHGAP1, BUB1B, PKMYT1, CDK5, ESPL1, CDK4, E2F1, MYBL2, RAF1, PDE7A, TRIB2
Activated	1	BioPlanet_2019	573	NFAT involvement in hypertrophy of the heart	0.276958	1.36075	1.74706	0.57915	7	HDAC5, PPP3CB, MAP2K1, CREBBP, PPP3CC, ATP2A3, RAF1
Activated	1	BioPlanet_2019	574	Dorso-ventral axis formation	0.278389	1.7211	2.20083	0.57915	3	MAP2K1, PIWIL3, FMN2
Activated	1	BioPlanet_2019	575	Lysosome vesicle biogenesis	0.278389	1.7211	2.20083	0.57915	3	BLOC1S1, DNASE2, DNM2
Activated	1	BioPlanet_2019	576	NF-kappaB signaling pathway	0.278389	1.7211	2.20083	0.57915	3	TRAF6, FADD, RELA
Activated	1	BioPlanet_2019	577	Signal transduction of S1P receptor	0.278389	1.7211	2.20083	0.57915	3	RACGAP1, MAPK4, GNAI2
Activated	1	BioPlanet_2019	578	Autophagy regulation	0.279457	1.55471	1.98211	0.57915	4	PRKAA1, ATG4B, PIK3C3, ATG4D
Activated	1	BioPlanet_2019	579	Interleukin-7 signaling pathway	0.279457	1.55471	1.98211	0.57915	4	STAT5B, CREBBP, MAP2K1, STAT3
Activated	1	BioPlanet_2019	580	PIK3C1/AKT pathway	0.279457	1.55471	1.98211	0.57915	4	CASP9, GSK3A, RICTOR, RAF1
Activated	1	BioPlanet_2019	581	Autodegradation of Cdh1 by Cdh1-APC/C	0.284243	1.39051	1.74915	0.587045	6	CDC23, PSMD5, UBE2C, CDC27, CDC6, ANAPC1
Activated	1	BioPlanet_2019	582	Nucleotide excision repair	0.284243	1.39051	1.74915	0.587045	6	DDB1, POLD3, RFC3, RFC2, POLD1, DDB2
Activated	1	BioPlanet_2019	583	Long-term depression	0.289245	1.33908	1.66111	0.595472	7	MAP2K1, PRKCB, ARAF, ITPR2, BRAF, RAF1, GNAI2
Activated	1	BioPlanet_2019	584	Agrin in postsynaptic differentiation	0.291198	1.43449	1.7698	0.595472	5	PAK1, CTTN, DAG1, AGRN, PTK2
Activated	1	BioPlanet_2019	585	Activation of Rac	0.292287	2.00762	2.46941	0.595472	2	PAK1, NCK1
Activated	1	BioPlanet_2019	586	DCC-mediated attractive signaling	0.292287	2.00762	2.46941	0.595472	2	PTK2, NCK1
Activated	1	BioPlanet_2019	587	Glycogen breakdown (glycogenolysis)	0.292287	2.00762	2.46941	0.595472	2	AGL, PHKA1
Activated	1	BioPlanet_2019	588	Interleukin-6 regulation of target genes	0.292287	2.00762	2.46941	0.595472	2	ABCC1, ITGA5
Activated	1	BioPlanet_2019	589	S1P/S1P4 pathway	0.292287	2.00762	2.46941	0.595472	2	PLCG1, GNAI2
Activated	1	BioPlanet_2019	590	Sema3A-plexin repulsion signaling by inhibiting integrin adhesion	0.292287	2.00762	2.46941	0.595472	2	PLXNA1, PLXNA3
Activated	1	BioPlanet_2019	591	Toll-like receptor signaling pathway regulation	0.294063	1.21493	1.48703	0.598078	13	IFNAR2, RNF31, MAP2K1, CUEDC2, PLK1, PIK3CB, RELA, SIGIRR, TRAF6, MAP3K8, IRF5, FADD, MAP2K7
Activated	1	BioPlanet_2019	592	Ion transport by P-type ATPases	0.297092	1.50605	1.82791	0.6022	4	ATP2A3, ATP11B, ATP9B, ATP9A
Activated	1	BioPlanet_2019	593	Phospholipids as signaling intermediaries	0.297092	1.50605	1.82791	0.6022	4	MAP2K1, PRKCB, RAF1, PTK2
Activated	1	BioPlanet_2019	594	Caspase cascade in apoptosis	0.297842	1.3642	1.6523	0.602704	6	CASP9, SREBF1, MADD, CASP2, FADD, PTK2
Activated	1	BioPlanet_2019	595	DARPP-32 events	0.29992	1.64278	1.9783	0.604872	3	PPP3CB, PPP3CC, CDK5
Activated	1	BioPlanet_2019	596	Interferon alpha signaling regulation	0.29992	1.64278	1.9783	0.604872	3	IFNAR2, PTPN1, TYK2
Activated	1	BioPlanet_2019	597	Myometrial relaxation and contraction pathways	0.301465	1.19704	1.43537	0.606337	14	PRKCH, PRKCB, PRKCE, ATP2A3, ITPR2, ARRB2, DGKZ, ADCY9, GRK5, GNB4, PRKD1, PLCG1, ATF5, PLCD1
Activated	1	BioPlanet_2019	598	Mitochondrial pathway of apoptosis: multidomain Bcl-2 family	0.301655	1.31809	1.57969	0.606337	7	PRKCI, PRKCH, PRKCB, PRKCE, CAPN5, ITPR2, PARK7
Activated	1	BioPlanet_2019	599	ATM pathway	0.306525	1.40105	1.65668	0.615097	5	MDC1, TOP3A, ATM, RELA, CDC25A
Activated	1	BioPlanet_2019	600	RAGE pathway	0.311562	1.33886	1.56132	0.617015	6	FABP4, SCAP, ITGA5, HMGCR, SREBF2, RELA
Activated	1	BioPlanet_2019	601	Activation of NMDA receptor upon glutamate binding and postsynaptic events	0.314856	1.46033	1.68761	0.617015	4	RPS6KA1, BRAF, RAF1, GRIN1
Activated	1	BioPlanet_2019	602	Differentiation pathway in PC12 cells	0.31531	1.26854	1.46415	0.617015	8	MAP2K1, CREBBP, ADCY9, RAPGEF1, BRAF, PLCG1, MAP2K5, PLCD1
Activated	1	BioPlanet_2019	603	Wnt signaling pathway	0.318963	1.14289	1.30596	0.617015	20	GPI, PRKCI, CREBBP, GSK3A, PRKCH, ROCK1, PRKCB, PRKCE, CHD8, WNT5A, LRP6, SOX3, BCL9, PPP3CB, PPP3CC, DAAM1, PRKD1, SOX7, PAFAH1B1, CSNK1G1
Activated	1	BioPlanet_2019	604	AKAP95 role in mitosis and chromosome dynamics	0.321484	1.85308	2.10289	0.617015	2	CCNB1, NCAPD2
Activated	1	BioPlanet_2019	605	Arf6 vesicle-mediated transport	0.321484	1.85308	2.10289	0.617015	2	TIAM1, PLD2
Activated	1	BioPlanet_2019	606	Biogenic amine biosynthesis	0.321484	1.85308	2.10289	0.617015	2	ACHE, COMT
Activated	1	BioPlanet_2019	607	Calcium signaling by HBx of hepatitis B virus	0.321484	1.85308	2.10289	0.617015	2	MAP2K1, RAF1
Activated	1	BioPlanet_2019	608	Glycosylation of mammalian N-linked oligosaccarides	0.321484	1.85308	2.10289	0.617015	2	MAN2A2, MAN1A2
Activated	1	BioPlanet_2019	609	Lagging strand processive biosynthesis	0.321484	1.85308	2.10289	0.617015	2	POLD3, POLD1
Activated	1	BioPlanet_2019	610	PRC2 complex long-term gene silencing through modification of histone tails	0.321484	1.85308	2.10289	0.617015	2	SUZ12, RBBP4
Activated	1	BioPlanet_2019	611	TrkA receptor signaling pathway	0.321484	1.85308	2.10289	0.617015	2	PRKCB, PLCG1
Activated	1	BioPlanet_2019	612	Ascorbate and aldarate metabolism	0.32153	1.57127	1.78286	0.617015	3	UGDH, ALDH2, UGT2B4
Activated	1	BioPlanet_2019	613	Galactose metabolism	0.32153	1.57127	1.78286	0.617015	3	GLA, HK2, GANC
Activated	1	BioPlanet_2019	614	Segmentation clock	0.32153	1.57127	1.78286	0.617015	3	LFNG, ADAM17, LRP6
Activated	1	BioPlanet_2019	615	Steroid biosynthesis	0.32153	1.57127	1.78286	0.617015	3	HSD17B7, LIPA, FDFT1
Activated	1	BioPlanet_2019	616	Tetrasaccharide linker sequence formation in glycosaminoglycan biosynthesis	0.32153	1.57127	1.78286	0.617015	3	B3GALT6, GXYLT2, AGRN
Activated	1	BioPlanet_2019	617	Arf6 integrin-mediated signaling pathway	0.321964	1.36914	1.55166	0.617015	5	BIN1, ITGA5, ASAP2, DNM2, PLD2
Activated	1	BioPlanet_2019	618	Androgen receptor proteolysis and transcription regulation	0.325382	1.31445	1.4758	0.617015	6	PIAS3, NCOA6, CTDSP1, XRCC5, CTDSP2, APPL1
Activated	1	BioPlanet_2019	619	Transmembrane transport of small molecules	0.325517	1.09661	1.23077	0.617015	36	ATP6V1A, ABCB6, SLC44A2, ATP2A3, SLC4A1, AAAS, ABCC10, SLC7A1, HK2, SLC9A1, GNG10, SLC22A15, TPR, FLVCR1, SLC12A6, RAB11FIP2, ATP9B, ABCD1, ATP9A, ATP6V0A1, ABCA2, ABCC1, ABCA3, SLC30A5, SLC11A2, SLC35C1, ATP11B, SLC30A1, NUP153, SLC39A14, SLC4A8, ADCY9, SLC9A8, GNB4, ATP6V1B2, NUP98
Activated	1	BioPlanet_2019	620	C-Myb transcription factor network	0.326967	1.252	1.3996	0.617015	8	PIAS3, CEBPB, CCNB1, CREBBP, ZFHX3, NCOR1, MAT2A, SIN3A
Activated	1	BioPlanet_2019	621	2-LTR circle formation	0.32904	3.01076	3.34669	0.617015	1	XRCC5
Activated	1	BioPlanet_2019	622	AMPK inhibition of chREBP transcriptional activation activity	0.32904	3.01076	3.34669	0.617015	1	STK11
Activated	1	BioPlanet_2019	623	Activation of NOXA and translocation to mitochondria	0.32904	3.01076	3.34669	0.617015	1	E2F1
Activated	1	BioPlanet_2019	624	Axonal growth stimulation	0.32904	3.01076	3.34669	0.617015	1	ARHGDIA
Activated	1	BioPlanet_2019	625	Chk1/Chk2(Cds1)-mediated inactivation of cyclin B-Cdk1 complex	0.32904	3.01076	3.34669	0.617015	1	CCNB1
Activated	1	BioPlanet_2019	626	Disinhibition of SNARE formation	0.32904	3.01076	3.34669	0.617015	1	PRKCB
Activated	1	BioPlanet_2019	627	ERK activation	0.32904	3.01076	3.34669	0.617015	1	MAP2K1
Activated	1	BioPlanet_2019	628	Electric transmission across gap junctions	0.32904	3.01076	3.34669	0.617015	1	PANX1
Activated	1	BioPlanet_2019	629	FOSB gene expression and drug abuse	0.32904	3.01076	3.34669	0.617015	1	CDK5
Activated	1	BioPlanet_2019	630	FasL/CD95L signaling	0.32904	3.01076	3.34669	0.617015	1	FADD
Activated	1	BioPlanet_2019	631	G2 phase pathway	0.32904	3.01076	3.34669	0.617015	1	E2F1
Activated	1	BioPlanet_2019	632	Insulin receptor substrate (IRS) activation	0.32904	3.01076	3.34669	0.617015	1	INSR
Activated	1	BioPlanet_2019	633	Ketone body metabolism	0.32904	3.01076	3.34669	0.617015	1	OXCT1
Activated	1	BioPlanet_2019	634	Kit receptor transcriptional targets	0.32904	3.01076	3.34669	0.617015	1	BNIP3
Activated	1	BioPlanet_2019	635	Maturation of Notch precursor via proteolytic cleavage	0.32904	3.01076	3.34669	0.617015	1	FURIN
Activated	1	BioPlanet_2019	636	Muscarinic acetylcholine receptors	0.32904	3.01076	3.34669	0.617015	1	CHRM4
Activated	1	BioPlanet_2019	637	N-glycan trimming and elongation in the cis-Golgi	0.32904	3.01076	3.34669	0.617015	1	MAN1A2
Activated	1	BioPlanet_2019	638	NOSTRIN-mediated endothelial NOS trafficking	0.32904	3.01076	3.34669	0.617015	1	DNM2
Activated	1	BioPlanet_2019	639	Nifedipine activity	0.32904	3.01076	3.34669	0.617015	1	MAP2K1
Activated	1	BioPlanet_2019	640	Phenylalanine, tyrosine and tryptophan biosynthesis	0.32904	3.01076	3.34669	0.617015	1	GOT2
Activated	1	BioPlanet_2019	641	Polo-like kinase 3 (PLK3) pathway	0.32904	3.01076	3.34669	0.617015	1	CCNE1
Activated	1	BioPlanet_2019	642	Cyclin D-associated events in G1	0.332706	1.4173	1.55974	0.621456	4	CDKN2D, CDK4, E2F1, E2F5
Activated	1	BioPlanet_2019	643	EGFR interaction with phospholipase C-gamma	0.332706	1.4173	1.55974	0.621456	4	ADCY9, PRKCE, ITPR2, PLCG1
Activated	1	BioPlanet_2019	644	Focal adhesion	0.33296	1.13203	1.24493	0.621456	20	MAP2K1, ROCK1, PRKCB, ARAF, ILK, BRAF, PIK3CB, PTK2, ARHGAP35, CRKL, VAV2, PAK1, RELN, RAPGEF1, FLNA, FLNB, ITGA5, RAF1, MAP2K5, MAPK4
Activated	1	BioPlanet_2019	645	Disease	0.334001	1.07218	1.17577	0.622433	55	GSK3A, AP2A1, CASP9, PSMD5, FGFR1OP2, CNTRL, TRIM24, NELFA, MAP2K1, PRKCE, SLC30A5, GAB1, TSC2, EPS15L1, VPS37B, GAB2, ADAM17, ADCY9, CTDSP2, PSME4, ATP6V1B2, NUP98, RAF1, STAM2, ATP6V1A, GTF2A1, PHLPP1, DCTN1, CXXC1, ITPR2, AAAS, GTF2E1, EXOSC6, EXOSC5, TPR, RICTOR, CSK, PLCG1, ATP6V0A1, STAT5B, MBTPS1, CPSF6, WFS1, XRCC5, EDEM1, STAT3, EIF2AK3, SYVN1, BRAF, NUP153, AP2B1, SPCS3, NR4A1, FGFR3, F…
Activated	1	BioPlanet_2019	646	Glycosaminoglycan metabolism	0.335585	1.20512	1.31584	0.624417	10	NDST2, EXT1, NAGLU, GLCE, B3GALT6, GXYLT2, CHST14, AGRN, HS6ST1, SLC9A1
Activated	1	BioPlanet_2019	647	Seven transmembrane receptor signaling through beta-arrestin	0.339465	1.25886	1.36006	0.630659	7	MAP2K1, GRK5, PDE3B, RAF1, PDE7A, MAP2K5, MAPK4
Activated	1	BioPlanet_2019	648	ADP signalling through P2Y purinoceptor 12	0.343146	1.50572	1.61051	0.633581	3	GNG10, GNB4, GNAI2
Activated	1	BioPlanet_2019	649	FSH signaling pathway	0.343146	1.50572	1.61051	0.633581	3	TSC2, RAF1, APPL1
Activated	1	BioPlanet_2019	650	Insulin regulation of blood glucose	0.343146	1.50572	1.61051	0.633581	3	PRKCI, INSR, RHOQ
Activated	1	BioPlanet_2019	651	Kinesins	0.343146	1.50572	1.61051	0.633581	3	KIF3B, RACGAP1, KIF22
Activated	1	BioPlanet_2019	652	Acyl chain remodelling of phosphatidylinositol	0.350368	1.72063	1.80454	0.635628	2	PLA2G4F, MBOAT7
Activated	1	BioPlanet_2019	653	B cell survival pathway	0.350368	1.72063	1.80454	0.635628	2	DPF2, BIRC5
Activated	1	BioPlanet_2019	654	CD40L signaling pathway	0.350368	1.72063	1.80454	0.635628	2	TRAF6, RELA
Activated	1	BioPlanet_2019	655	Cell-extracellular matrix interactions	0.350368	1.72063	1.80454	0.635628	2	ILK, FLNA
Activated	1	BioPlanet_2019	656	Inhibitor of DNA binding (ID) signaling pathway	0.350368	1.72063	1.80454	0.635628	2	SREBF1, CCNE1
Activated	1	BioPlanet_2019	657	JNK (c-Jun kinases) phosphorylation and activation mediated by activated human TAK1	0.350368	1.72063	1.80454	0.635628	2	TRAF6, MAP2K7
Activated	1	BioPlanet_2019	658	LPA4-mediated signaling events	0.350368	1.72063	1.80454	0.635628	2	ADCY9, PRKCE
Activated	1	BioPlanet_2019	659	Other glycan degradation	0.350368	1.72063	1.80454	0.635628	2	NEU3, ENGASE
Activated	1	BioPlanet_2019	660	Other semaphorin interactions	0.350368	1.72063	1.80454	0.635628	2	PLXNB3, PLXNA1
Activated	1	BioPlanet_2019	661	Riboflavin metabolism	0.350368	1.72063	1.80454	0.635628	2	TYR, MTMR6
Activated	1	BioPlanet_2019	662	Serotonin receptor 2 and ELK-SRF/GATA4 signaling	0.350368	1.72063	1.80454	0.635628	2	MAP2K1, RAF1
Activated	1	BioPlanet_2019	663	FRS2-mediated cascade	0.3506	1.37673	1.44297	0.635628	4	MAP2K1, RAF1, FGFR3, FGFR1
Activated	1	BioPlanet_2019	664	Natural killer cell-mediated cytotoxicity	0.359536	1.15686	1.1834	0.650846	12	IFNAR2, MAP2K1, PPP3CB, PAK1, PPP3CC, PRKCB, ARAF, BRAF, PLCG1, PIK3CB, RAF1, VAV2
Activated	1	BioPlanet_2019	665	G-protein activation	0.364702	1.44541	1.45795	0.656245	3	GNG10, GNB4, GNAI2
Activated	1	BioPlanet_2019	666	Multi-step regulation of transcription by PITX2	0.364702	1.44541	1.45795	0.656245	3	CREBBP, TRRAP, LRP6
Activated	1	BioPlanet_2019	667	PERK-regulated gene expression	0.364702	1.44541	1.45795	0.656245	3	EXOSC6, EXOSC5, EIF2AK3
Activated	1	BioPlanet_2019	668	TGF-beta receptor activation of SMADs	0.364702	1.44541	1.45795	0.656245	3	NEDD4L, FURIN, STUB1
Activated	1	BioPlanet_2019	669	Nuclear signaling by ErbB4	0.368499	1.33842	1.33616	0.662087	4	YAP1, STAT5B, ADAM17, NCOR1
Activated	1	BioPlanet_2019	670	Melanogenesis	0.370511	1.17866	1.17026	0.663831	9	MAP2K1, CREBBP, ADCY9, PRKCB, CREB3L2, WNT5A, RAF1, TYR, GNAI2
Activated	1	BioPlanet_2019	671	Activation of BH3-only proteins	0.378816	1.60583	1.55879	0.663831	2	PPP3CC, E2F1
Activated	1	BioPlanet_2019	672	Acyl chain remodelling of phosphatidylserine	0.378816	1.60583	1.55879	0.663831	2	PLA2G4F, LPCAT4
Activated	1	BioPlanet_2019	673	Apoptotic cleavage of cellular proteins	0.378816	1.60583	1.55879	0.663831	2	ROCK1, PTK2
Activated	1	BioPlanet_2019	674	Beta-arrestin-dependent recruitment of Src kinases in GPCR signaling	0.378816	1.60583	1.55879	0.663831	2	MAP2K1, RAF1
Activated	1	BioPlanet_2019	675	Cell to cell adhesion signaling	0.378816	1.60583	1.55879	0.663831	2	CSK, PTK2
Activated	1	BioPlanet_2019	676	Destabilization of mRNA by KSRP	0.378816	1.60583	1.55879	0.663831	2	EXOSC6, EXOSC5
Activated	1	BioPlanet_2019	677	Eukaryotic protein translation	0.378816	1.60583	1.55879	0.663831	2	EIF4G3, EIF1
Activated	1	BioPlanet_2019	678	Post-chaperonin tubulin folding pathway	0.378816	1.60583	1.55879	0.663831	2	TBCC, TUBB4A
Activated	1	BioPlanet_2019	679	SHC1 events in EGFR signaling	0.378816	1.60583	1.55879	0.663831	2	MAP2K1, RAF1
Activated	1	BioPlanet_2019	680	Synaptic proteins at the synaptic junction	0.378816	1.60583	1.55879	0.663831	2	DLG3, GRIN1
Activated	1	BioPlanet_2019	681	Assembly of the ORC complex at the origin of replication	0.380516	2.40848	2.32714	0.663831	1	ORC4
Activated	1	BioPlanet_2019	682	Klotho-mediated ligand binding	0.380516	2.40848	2.32714	0.663831	1	FGFR1
Activated	1	BioPlanet_2019	683	Methionine salvage pathway	0.380516	2.40848	2.32714	0.663831	1	APIP
Activated	1	BioPlanet_2019	684	Multi-drug resistance factors	0.380516	2.40848	2.32714	0.663831	1	ABCC1
Activated	1	BioPlanet_2019	685	NADE-dependent death signaling	0.380516	2.40848	2.32714	0.663831	1	CASP2
Activated	1	BioPlanet_2019	686	Pyrimidine biosynthesis	0.380516	2.40848	2.32714	0.663831	1	DHODH
Activated	1	BioPlanet_2019	687	RSK activation	0.380516	2.40848	2.32714	0.663831	1	RPS6KA1
Activated	1	BioPlanet_2019	688	Telomere extension by telomerase	0.380516	2.40848	2.32714	0.663831	1	WRAP53
Activated	1	BioPlanet_2019	689	eIF4E release	0.380516	2.40848	2.32714	0.663831	1	RPTOR
Activated	1	BioPlanet_2019	690	Amyotrophic lateral sclerosis (ALS)	0.38429	1.25477	1.20001	0.66751	5	CASP9, PPP3CB, PPP3CC, TOMM40L, GRIN1
Activated	1	BioPlanet_2019	691	Androgen receptor regulation of biosynthesis and transcription	0.38429	1.25477	1.20001	0.66751	5	CREBBP, RXRA, TRIM24, REL, HDAC7
Activated	1	BioPlanet_2019	692	Protein folding	0.38429	1.25477	1.20001	0.66751	5	FBXW4, ARFGEF2, TBCC, FBXL5, TUBB4A
Activated	1	BioPlanet_2019	693	Association of TriC/CCT with target proteins during biosynthesis	0.386136	1.38974	1.32243	0.667821	3	FBXW4, ARFGEF2, FBXL5
Activated	1	BioPlanet_2019	694	Histidine metabolism	0.386136	1.38974	1.32243	0.667821	3	HEMK1, ALDH2, LCMT2
Activated	1	BioPlanet_2019	695	Matrix metalloproteinases	0.386136	1.38974	1.32243	0.667821	3	MMP24, MMP15, BSG
Activated	1	BioPlanet_2019	696	Interleukin-4 regulation of apoptosis	0.394989	1.08212	1.00518	0.682151	22	PPP1R16B, KLHL18, NDRG4, CEBPB, DENND4A, SLC11A2, WNT5A, HPCAL1, RNF19B, WIZ, LIFR, MED16, CDC25A, EXT1, ARHGAP32, DAAM1, SNAPC4, TP53BP2, CASP2, SSBP2, CTSC, CYTH1
Activated	1	BioPlanet_2019	697	Cell-cell communication	0.403055	1.12305	1.0205	0.686798	11	CLDN6, PRKCI, PAK1, PARD6B, PARD3, ILK, FLNA, PIK3CB, PTK2, CD2AP, NCK1
Activated	1	BioPlanet_2019	698	BMP receptor signaling	0.404168	1.26784	1.14857	0.686798	4	SMAD1, CTDSP1, CTDSP2, CTDSPL
Activated	1	BioPlanet_2019	699	TWEAK signaling pathway	0.404168	1.26784	1.14857	0.686798	4	CD163, FADD, RAF1, RELA
Activated	1	BioPlanet_2019	700	Fatty acyl-CoA biosynthesis	0.406725	1.50539	1.35427	0.686798	2	ACLY, ACSL3
Activated	1	BioPlanet_2019	701	Human cytomegalovirus and MAP kinase pathways	0.406725	1.50539	1.35427	0.686798	2	MAP2K1, RELA
Activated	1	BioPlanet_2019	702	Nicotinic acetylcholine receptor role in the regulation of apoptosis	0.406725	1.50539	1.35427	0.686798	2	AGRN, PTK2
Activated	1	BioPlanet_2019	703	Nucleotide di- and triphosphate biosynthesis and interconversion	0.406725	1.50539	1.35427	0.686798	2	RRM2B, CTPS2
Activated	1	BioPlanet_2019	704	Pertussis toxin-insensitive CCR5 signaling in macrophage	0.406725	1.50539	1.35427	0.686798	2	PRKCB, PLCG1
Activated	1	BioPlanet_2019	705	Serotonin receptor 4/6/7 and NR3C signaling	0.406725	1.50539	1.35427	0.686798	2	MAP2K1, BRAF
Activated	1	BioPlanet_2019	706	Activation of kainate receptors upon glutamate binding	0.407394	1.3382	1.20167	0.686798	3	GNG10, DLG3, GNB4
Activated	1	BioPlanet_2019	707	Activation of matrix metalloproteinases	0.407394	1.3382	1.20167	0.686798	3	MMP24, MMP15, FURIN
Activated	1	BioPlanet_2019	708	Apoptosis intrinsic pathway	0.407394	1.3382	1.20167	0.686798	3	CASP9, PPP3CC, E2F1
Activated	1	BioPlanet_2019	709	Gap junction trafficking and regulation	0.407394	1.3382	1.20167	0.686798	3	TJP1, CLTCL1, DNM2
Activated	1	BioPlanet_2019	710	Nectin adhesion pathway	0.407394	1.3382	1.20167	0.686798	3	RAPGEF1, PTK2, VAV2
Activated	1	BioPlanet_2019	711	O-glycan biosynthesis	0.407394	1.3382	1.20167	0.686798	3	GALNT7, GALNT11, C1GALT1
Activated	1	BioPlanet_2019	712	Tumor necrosis factor (TNF) pathway	0.407394	1.3382	1.20167	0.686798	3	BAG4, FADD, MAP2K7
Activated	1	BioPlanet_2019	713	p38-alpha and p38-beta regulation	0.407394	1.3382	1.20167	0.686798	3	PAK1, TRAF6, DUSP16
Activated	1	BioPlanet_2019	714	Transport of mature transcript to cytoplasm	0.415436	1.20445	1.05802	0.698731	5	NXF1, TPR, NUP153, NUP98, AAAS
Activated	1	BioPlanet_2019	715	Nuclear beta-catenin signaling and target gene transcription regulation	0.416354	1.15502	1.01205	0.698731	7	MED12, BCL9, TRRAP, CHD8, SALL4, AES, CACNA1G
Activated	1	BioPlanet_2019	716	PI3K class IB pathway in neutrophils	0.421868	1.23526	1.06611	0.698731	4	PRKCI, PRKCH, PRKCB, PRKCE
Activated	1	BioPlanet_2019	717	Alzheimer's disease	0.422526	1.08809	0.937395	0.698731	14	LRP1, EIF2AK3, ATP2A3, ITPR2, SDHC, CACNA1C, IDE, GRIN1, CASP9, ADAM17, PPP3CB, PPP3CC, CDK5, FADD
Activated	1	BioPlanet_2019	718	Anandamide metabolism	0.428044	2.00696	1.70296	0.698731	1	PLD2
Activated	1	BioPlanet_2019	719	Apoptotic factor-mediated response	0.428044	2.00696	1.70296	0.698731	1	CASP9
Activated	1	BioPlanet_2019	720	BAD activation and translocation to mitochondria	0.428044	2.00696	1.70296	0.698731	1	PPP3CC
Activated	1	BioPlanet_2019	721	CREB phosphorylation	0.428044	2.00696	1.70296	0.698731	1	RPS6KA1
Activated	1	BioPlanet_2019	722	Cation-coupled chloride cotransporters	0.428044	2.00696	1.70296	0.698731	1	SLC12A6
Activated	1	BioPlanet_2019	723	Creatine metabolism	0.428044	2.00696	1.70296	0.698731	1	CKB
Activated	1	BioPlanet_2019	724	FGFR3b ligand binding and activation	0.428044	2.00696	1.70296	0.698731	1	FGFR3
Activated	1	BioPlanet_2019	725	FXR and LXR regulation of cholesterol metabolism	0.428044	2.00696	1.70296	0.698731	1	RXRA
Activated	1	BioPlanet_2019	726	Fas signaling pathway in cardiomyocytes	0.428044	2.00696	1.70296	0.698731	1	GSK3A
Activated	1	BioPlanet_2019	727	Interleukin-1 processing	0.428044	2.00696	1.70296	0.698731	1	RELA
Activated	1	BioPlanet_2019	728	Internal ribosome entry pathway	0.428044	2.00696	1.70296	0.698731	1	EIF4G3
Activated	1	BioPlanet_2019	729	Negative regulation of the PI3K/Akt network	0.428044	2.00696	1.70296	0.698731	1	PHLPP1
Activated	1	BioPlanet_2019	730	NrCAM interactions	0.428044	2.00696	1.70296	0.698731	1	DLG3
Activated	1	BioPlanet_2019	731	PELP1 modulation of estrogen receptor activity	0.428044	2.00696	1.70296	0.698731	1	CREBBP
Activated	1	BioPlanet_2019	732	Phosphatidylglycerol biosynthesis	0.428044	2.00696	1.70296	0.698731	1	PLD2
Activated	1	BioPlanet_2019	733	Viral dsRNA-TLR3-TRIF complex activation of RIP1	0.428044	2.00696	1.70296	0.698731	1	RELA
Activated	1	BioPlanet_2019	734	Wnt/LRP6 signaling	0.428044	2.00696	1.70296	0.698731	1	LRP6
Activated	1	BioPlanet_2019	735	CD28 co-stimulation	0.428423	1.29033	1.09374	0.698731	3	PAK1, MAP3K8, RICTOR
Activated	1	BioPlanet_2019	736	CD40/CD40L signaling	0.428423	1.29033	1.09374	0.698731	3	TRAF6, CBLB, RELA
Activated	1	BioPlanet_2019	737	Signal amplification	0.428423	1.29033	1.09374	0.698731	3	GNG10, GNB4, GNAI2
Activated	1	BioPlanet_2019	738	Eicosanoid biosynthesis	0.43401	1.41676	1.18255	0.700242	2	PTGES2, PNPLA3
Activated	1	BioPlanet_2019	739	G-protein-independent seven transmembrane receptor signaling	0.43401	1.41676	1.18255	0.700242	2	GRK5, MAPK4
Activated	1	BioPlanet_2019	740	Inhibition of T cell receptor signaling by activated Csk	0.43401	1.41676	1.18255	0.700242	2	CREBBP, CSK
Activated	1	BioPlanet_2019	741	PTEN-dependent cell cycle arrest and apoptosis	0.43401	1.41676	1.18255	0.700242	2	ILK, PTK2
Activated	1	BioPlanet_2019	742	Resolution of abasic sites (AP sites)	0.43401	1.41676	1.18255	0.700242	2	POLD3, POLD1
Activated	1	BioPlanet_2019	743	Signaling by constitutively active EGFR	0.43401	1.41676	1.18255	0.700242	2	GAB1, PLCG1
Activated	1	BioPlanet_2019	744	Telomeres, telomerase, cellular aging, and immortality	0.43401	1.41676	1.18255	0.700242	2	XRCC5, TEP1
Activated	1	BioPlanet_2019	745	Tob role in T-cell activation	0.43401	1.41676	1.18255	0.700242	2	TOB2, TOB1
Activated	1	BioPlanet_2019	746	Interactions of HIV Vpr protein with host cellular proteins	0.439437	1.20431	0.990261	0.708047	4	TPR, NUP153, NUP98, AAAS
Activated	1	BioPlanet_2019	747	Pathogenic Escherichia coli infection	0.446318	1.158	0.934183	0.717212	5	TUBA3E, CTTN, ROCK1, TUBB4A, NCK1
Activated	1	BioPlanet_2019	748	SHP2 signaling	0.446318	1.158	0.934183	0.717212	5	MAP2K1, GAB1, GAB2, RAF1, ARHGAP35
Activated	1	BioPlanet_2019	749	Toll receptor cascades	0.447261	1.07247	0.862926	0.717768	13	MAP2K1, UBE2D4, UBE2C, ECSIT, RELA, DNM2, SIGIRR, TRAF6, RPS6KA1, MAP3K8, PIK3C3, MAP2K7, PPARA
Activated	1	BioPlanet_2019	750	Alanine, aspartate and glutamate metabolism	0.44918	1.24577	0.99703	0.718927	3	ALDH4A1, GPT2, GOT2
Activated	1	BioPlanet_2019	751	Serotonin HTR1 group and FOS pathway	0.44918	1.24577	0.99703	0.718927	3	MAP2K1, BRAF, GNAI2
Activated	1	BioPlanet_2019	752	Notch signaling pathway	0.451036	1.08504	0.863918	0.720098	10	LFNG, NCOR2, SPEN, CDK8, ADAM17, CREBBP, NCOR1, MAML1, STAT3, FURIN
Activated	1	BioPlanet_2019	753	Nucleotide metabolism	0.451109	1.12905	0.898775	0.720098	6	UCK1, RRM2B, CTPS2, PFAS, GART, DHODH
Activated	1	BioPlanet_2019	754	Integrin-linked kinase signaling	0.456845	1.17488	0.92041	0.727322	4	ILK, RICTOR, CKAP5, AURKA
Activated	1	BioPlanet_2019	755	RhoA signaling pathway	0.456845	1.17488	0.92041	0.727322	4	ROCK1, SCAI, PLD2, SLC9A1
Activated	1	BioPlanet_2019	756	4-1BB-dependent immune response	0.460602	1.33798	1.03722	0.727522	2	MAP4K5, RELA
Activated	1	BioPlanet_2019	757	Dual incision reaction in GG-NER	0.460602	1.33798	1.03722	0.727522	2	DDB1, DDB2
Activated	1	BioPlanet_2019	758	Estrogen receptor signaling pathway	0.460602	1.33798	1.03722	0.727522	2	MAP2K1, BRAF
Activated	1	BioPlanet_2019	759	Heparan sulfate/heparin glycosaminoglycan (HS-GAG) degradation	0.460602	1.33798	1.03722	0.727522	2	NAGLU, AGRN
Activated	1	BioPlanet_2019	760	N-glycan antennae elongation in the medial/trans-Golgi	0.460602	1.33798	1.03722	0.727522	2	MAN2A2, MGAT4B
Activated	1	BioPlanet_2019	761	Sprouty regulation of tyrosine kinase signals	0.460602	1.33798	1.03722	0.727522	2	MAP2K1, RAF1
Activated	1	BioPlanet_2019	762	Glucagon signaling in metabolic regulation	0.469623	1.20418	0.910151	0.730062	3	GNG10, ADCY9, GNB4
Activated	1	BioPlanet_2019	763	BRCA1-dependent ubiquitin ligase activity	0.471929	1.72016	1.29171	0.730062	1	FANCA
Activated	1	BioPlanet_2019	764	Hydrolysis of lysophosphatidylcholine (LPC)	0.471929	1.72016	1.29171	0.730062	1	PLA2G4F
Activated	1	BioPlanet_2019	765	Integration of provirus	0.471929	1.72016	1.29171	0.730062	1	XRCC5
Activated	1	BioPlanet_2019	766	Mitotic metaphase/anaphase transition	0.471929	1.72016	1.29171	0.730062	1	PLK1
Activated	1	BioPlanet_2019	767	Organic cation transport	0.471929	1.72016	1.29171	0.730062	1	SLC22A15
Activated	1	BioPlanet_2019	768	Oxygen/carbon dioxide exchange in erythrocytes	0.471929	1.72016	1.29171	0.730062	1	SLC4A1
Activated	1	BioPlanet_2019	769	Proepithelin conversion to epithelin and wound repair control	0.471929	1.72016	1.29171	0.730062	1	GRN
Activated	1	BioPlanet_2019	770	S6K1 signaling	0.471929	1.72016	1.29171	0.730062	1	RPTOR
Activated	1	BioPlanet_2019	771	Sema4D-mediated inhibition of cell attachment and migration	0.471929	1.72016	1.29171	0.730062	1	ARHGAP35
Activated	1	BioPlanet_2019	772	Support of platelet aggregation by Eph kinases and ephrins	0.471929	1.72016	1.29171	0.730062	1	EPHB1
Activated	1	BioPlanet_2019	773	Thiamine metabolism	0.471929	1.72016	1.29171	0.730062	1	MTMR6
Activated	1	BioPlanet_2019	774	Transcription factor regulation of microRNAs related to cardiac hypertrophy	0.471929	1.72016	1.29171	0.730062	1	STAT3
Activated	1	BioPlanet_2019	775	Transport of nucleotide sugars	0.471929	1.72016	1.29171	0.730062	1	SLC35C1
Activated	1	BioPlanet_2019	776	Visceral fat deposits and the metabolic syndrome	0.471929	1.72016	1.29171	0.730062	1	RXRA
Activated	1	BioPlanet_2019	777	Vitamin D biosynthesis	0.471929	1.72016	1.29171	0.730062	1	RXRA
Activated	1	BioPlanet_2019	778	Transfer RNA aminoacylation	0.474068	1.14684	0.856008	0.732428	4	NARS, PPA2, TARS2, IARS
Activated	1	BioPlanet_2019	779	Telomere maintenance	0.476772	1.11499	0.82589	0.735661	5	POLD3, RFC3, RFC2, POLD1, WRAP53
Activated	1	BioPlanet_2019	780	Cyclin A-Cdk2-associated events at S phase entry	0.478608	1.09472	0.806667	0.737547	6	PSMD5, CCNE1, CDK4, PSME4, PKMYT1, CDC25A
Activated	1	BioPlanet_2019	781	TGF-beta regulation of skeletal system development	0.479942	1.08068	0.793319	0.738656	7	SMAD1, CREBBP, ACVR1C, ROCK1, E2F5, ACVR2B, ACVR2A
Activated	1	BioPlanet_2019	782	CD28-dependent PI3K/Akt signaling	0.486448	1.26749	0.913382	0.742962	2	MAP3K8, RICTOR
Activated	1	BioPlanet_2019	783	IGF1 signaling pathway	0.486448	1.26749	0.913382	0.742962	2	MAP2K1, RAF1
Activated	1	BioPlanet_2019	784	Mitochondrial tRNA aminoacylation	0.486448	1.26749	0.913382	0.742962	2	PPA2, TARS2
Activated	1	BioPlanet_2019	785	PKC-catalyzed phosphorylation of inhibitory phosphoprotein of myosin phosphatase	0.486448	1.26749	0.913382	0.742962	2	ROCK1, PRKCB
Activated	1	BioPlanet_2019	786	Presynaptic function of kainate receptors	0.486448	1.26749	0.913382	0.742962	2	GNG10, GNB4
Activated	1	BioPlanet_2019	787	p38 MK2 pathway	0.486448	1.26749	0.913382	0.742962	2	TSC2, RAF1
Activated	1	BioPlanet_2019	788	Induction of apoptosis through DR3 and DR4/5 death receptors	0.489716	1.16527	0.831924	0.74417	3	CASP9, FADD, RELA
Activated	1	BioPlanet_2019	789	Interleukin-7 interactions in immune response	0.489716	1.16527	0.831924	0.74417	3	CDKN2D, RBBP4, BRAF
Activated	1	BioPlanet_2019	790	Monoamine transport	0.489716	1.16527	0.831924	0.74417	3	UNC13B, ACHE, TSC2
Activated	1	BioPlanet_2019	791	Nuclear receptors in lipid metabolism and toxicity	0.489716	1.16527	0.831924	0.74417	3	NR1I2, CYP4B1, PPARA
Activated	1	BioPlanet_2019	792	Nucleotide-binding domain, leucine rich repeat containing receptor (NLR) signaling pathways	0.491079	1.12011	0.796567	0.744359	4	CASP9, PANX1, TRAF6, CASP2
Activated	1	BioPlanet_2019	793	Regulation of NFAT transcription factors	0.491079	1.12011	0.796567	0.744359	4	PTPN1, CDK4, E2F1, CBLB
Activated	1	BioPlanet_2019	794	Selenium pathway	0.491791	1.09465	0.776878	0.7445	5	PRDX3, PRDX2, INSR, PNPO, RELA
Activated	1	BioPlanet_2019	795	Pyrimidine metabolism	0.504197	1.04701	0.71698	0.75301	8	POLD3, UCK1, RRM2B, POLD1, CTPS2, NME3, UPRT, DHODH
Activated	1	BioPlanet_2019	796	Gastric acid secretion	0.505682	1.0624	0.724398	0.75301	6	ADCY9, PRKCB, KCNQ1, ITPR2, GNAI2, SLC9A1
Activated	1	BioPlanet_2019	797	Integrins in angiogenesis	0.505682	1.0624	0.724398	0.75301	6	ROCK1, PI4KA, ILK, COL9A2, PIK3C2A, PTK2
Activated	1	BioPlanet_2019	798	Chondroitin sulfate/dermatan sulfate metabolism	0.507856	1.09459	0.741649	0.75301	4	B3GALT6, GXYLT2, CHST14, AGRN
Activated	1	BioPlanet_2019	799	Presenilin action in Notch and Wnt signaling	0.507856	1.09459	0.741649	0.75301	4	CREBBP, ADAM17, LRP6, AES
Activated	1	BioPlanet_2019	800	Basal transcription factors	0.509427	1.1288	0.761337	0.75301	3	GTF2A1, GTF2E1, TAF2
Activated	1	BioPlanet_2019	801	Interleukin-2/PI3K pathway	0.509427	1.1288	0.761337	0.75301	3	E2F1, GAB2, RELA
Activated	1	BioPlanet_2019	802	AKT signaling pathway	0.511505	1.20405	0.80719	0.75301	2	CASP9, RELA
Activated	1	BioPlanet_2019	803	Epstein-Barr virus LMP1 signaling	0.511505	1.20405	0.80719	0.75301	2	TRAF6, RELA
Activated	1	BioPlanet_2019	804	Fanconi anemia pathway	0.511505	1.20405	0.80719	0.75301	2	FANCA, ATM
Activated	1	BioPlanet_2019	805	RNA polymerase II promoter escape	0.511505	1.20405	0.80719	0.75301	2	GTF2A1, GTF2E1
Activated	1	BioPlanet_2019	806	T cell receptor downstream signaling	0.511505	1.20405	0.80719	0.75301	2	TRAF6, RELA
Activated	1	BioPlanet_2019	807	TRAF6 mediated NF-kB activation	0.511505	1.20405	0.80719	0.75301	2	TRAF6, RELA
Activated	1	BioPlanet_2019	808	AKT phosphorylation of nuclear targets	0.512448	1.50506	1.00621	0.75301	1	NR4A1
Activated	1	BioPlanet_2019	809	Activation of pro-caspase 8	0.512448	1.50506	1.00621	0.75301	1	FADD
Activated	1	BioPlanet_2019	810	Alpha-4 beta-7 integrin signaling	0.512448	1.50506	1.00621	0.75301	1	PTK2
Activated	1	BioPlanet_2019	811	COPII-mediated vesicle transport	0.512448	1.50506	1.00621	0.75301	1	SEC23A
Activated	1	BioPlanet_2019	812	Gene expression regulation by hypoxia-inducible factor	0.512448	1.50506	1.00621	0.75301	1	CREBBP
Activated	1	BioPlanet_2019	813	Heme biosynthesis	0.512448	1.50506	1.00621	0.75301	1	UROS
Activated	1	BioPlanet_2019	814	Ketone body biosynthesis and degradation	0.512448	1.50506	1.00621	0.75301	1	OXCT1
Activated	1	BioPlanet_2019	815	Opsins	0.512448	1.50506	1.00621	0.75301	1	OPN5
Activated	1	BioPlanet_2019	816	PI3K/AKT signalling	0.512448	1.50506	1.00621	0.75301	1	RICTOR
Activated	1	BioPlanet_2019	817	Pyrimidine salvage reactions	0.512448	1.50506	1.00621	0.75301	1	UCK1
Activated	1	BioPlanet_2019	818	West Nile virus infection	0.512448	1.50506	1.00621	0.75301	1	CASP9
Activated	1	BioPlanet_2019	819	GnRH signaling pathway	0.515697	1.0357	0.685875	0.755937	8	MAP2K1, ADCY9, PRKCB, ITPR2, CACNA1C, RAF1, MAP2K7, PLD2
Activated	1	BioPlanet_2019	820	Pancreatic secretion	0.515697	1.0357	0.685875	0.755937	8	ADCY9, PRKCB, KCNQ1, ATP2A3, SCTR, ITPR2, TPCN2, SLC9A1
Activated	1	BioPlanet_2019	821	HIF-1 degradation in normoxia	0.5172	1.04049	0.686022	0.757215	7	SETD2, CREBBP, USP20, PSMD5, PSME4, MAPK4, TRIM23
Activated	1	BioPlanet_2019	822	FoxO family signaling	0.52438	1.07021	0.690862	0.766794	4	CCNB1, CREBBP, PLK1, CSNK1G1
Activated	1	BioPlanet_2019	823	Interferon signaling	0.528592	1.0097	0.643726	0.770344	13	IFNAR2, PTPN1, EIF4E3, NUP153, TYK2, AAAS, TPR, IRF5, FLNB, NUP98, PLCG1, KPNA2, EIF4G3
Activated	1	BioPlanet_2019	824	Generation of second messenger molecules	0.528731	1.09453	0.697519	0.770344	3	PAK1, PLCG1, NCK1
Activated	1	BioPlanet_2019	825	Glycogen metabolism	0.528731	1.09453	0.697519	0.770344	3	GSK3A, AGL, PHKA1
Activated	1	BioPlanet_2019	826	RIG-I/MDA5-mediated induction of interferon-alpha/beta pathways	0.532229	1.03194	0.650824	0.77225	6	CREBBP, NLRX1, TRAF6, TAX1BP1, FADD, RELA
Activated	1	BioPlanet_2019	827	CREB transcription factor and its extracellular signals	0.535743	1.14665	0.715625	0.77225	2	PRKCB, RPS6KA1
Activated	1	BioPlanet_2019	828	FGFR ligand binding and activation	0.535743	1.14665	0.715625	0.77225	2	FGFR3, FGFR1
Activated	1	BioPlanet_2019	829	Interleukin-11 pathway	0.535743	1.14665	0.715625	0.77225	2	WNT5A, BIRC5
Activated	1	BioPlanet_2019	830	Modulation of interferon signaling by chaperones	0.535743	1.14665	0.715625	0.77225	2	DNAJA3, RELA
Activated	1	BioPlanet_2019	831	Progesterone-initiated oocyte maturation	0.535743	1.14665	0.715625	0.77225	2	CCNB1, RPS6KA1
Activated	1	BioPlanet_2019	832	Rho cell motility signaling pathway	0.535743	1.14665	0.715625	0.77225	2	ROCK1, ARHGAP1
Activated	1	BioPlanet_2019	833	Signaling events mediated by the hedgehog family	0.535743	1.14665	0.715625	0.77225	2	HHAT, ARRB2
Activated	1	BioPlanet_2019	834	Folate metabolism	0.53582	1.03787	0.647583	0.77225	5	SHMT1, INSR, GART, FOLR1, RELA
Activated	1	BioPlanet_2019	835	Chromosome maintenance	0.538416	1.01378	0.627657	0.773019	8	POLD3, DIDO1, RFC3, RBBP4, RFC2, POLD1, CENPO, WRAP53
Activated	1	BioPlanet_2019	836	Aquaporin-mediated transport	0.540632	1.04689	0.643854	0.773019	4	GNG10, ADCY9, GNB4, RAB11FIP2
Activated	1	BioPlanet_2019	837	Translation factors	0.540632	1.04689	0.643854	0.773019	4	EIF2AK3, EIF4G3, PAIP1, EIF1
Activated	1	BioPlanet_2019	838	Leukocyte transendothelial migration	0.546425	1.00317	0.606274	0.773019	9	CLDN6, ROCK1, PRKCB, PLCG1, PIK3CB, ARHGAP35, PTK2, VAV2, GNAI2
Activated	1	BioPlanet_2019	839	Interleukin-23-mediated signaling events	0.547602	1.06228	0.639713	0.773019	3	STAT3, TYK2, RELA
Activated	1	BioPlanet_2019	840	Latent infection of Homo sapiens with Mycobacterium tuberculosis	0.547602	1.06228	0.639713	0.773019	3	ATP6V1A, ATP6V1B2, ATP6V0A1
Activated	1	BioPlanet_2019	841	Platelet aggregation (plug formation)	0.547602	1.06228	0.639713	0.773019	3	PTPN1, CSK, PTK2
Activated	1	BioPlanet_2019	842	Interleukin-4 signaling pathway	0.54962	1.00317	0.600424	0.773019	8	STAT5B, CEBPB, STAT3, IRS4, BIRC5, GAB2, TYK2, RELA
Activated	1	BioPlanet_2019	843	Activation of calcium-permeable kainate receptor	0.54986	1.33775	0.8001	0.773019	1	DLG3
Activated	1	BioPlanet_2019	844	COPI-mediated vesicle transport	0.54986	1.33775	0.8001	0.773019	1	GBF1
Activated	1	BioPlanet_2019	845	Deregulation of CDK5 in Alzheimer's disease	0.54986	1.33775	0.8001	0.773019	1	CDK5
Activated	1	BioPlanet_2019	846	Dermatan sulfate biosynthesis	0.54986	1.33775	0.8001	0.773019	1	CHST14
Activated	1	BioPlanet_2019	847	Fanconi anemia pathway regulation	0.54986	1.33775	0.8001	0.773019	1	ATM
Activated	1	BioPlanet_2019	848	Free radical-induced apoptosis	0.54986	1.33775	0.8001	0.773019	1	RELA
Activated	1	BioPlanet_2019	849	IKK complex recruitment by IRAK1	0.54986	1.33775	0.8001	0.773019	1	TRAF6
Activated	1	BioPlanet_2019	850	IRAK2-mediated activation of TAK1 complex	0.54986	1.33775	0.8001	0.773019	1	TRAF6
Activated	1	BioPlanet_2019	851	Netrin mediated repulsion signals	0.54986	1.33775	0.8001	0.773019	1	PTK2
Activated	1	BioPlanet_2019	852	Reduction of cytosolic calcium levels	0.54986	1.33775	0.8001	0.773019	1	ATP2A3
Activated	1	BioPlanet_2019	853	Signal-dependent regulation of myogenesis by corepressor MITR	0.54986	1.33775	0.8001	0.773019	1	MEF2D
Activated	1	BioPlanet_2019	854	TRAF6-mediated IRF7 activation in TLR7/8 or 9 signaling	0.54986	1.33775	0.8001	0.773019	1	TRAF6
Activated	1	BioPlanet_2019	855	Zinc influx into cells by the SLC39 gene family	0.54986	1.33775	0.8001	0.773019	1	SLC39A14
Activated	1	BioPlanet_2019	856	Neural crest differentiation	0.553448	1.00317	0.59346	0.777155	7	HDAC4, HDAC5, SMAD1, FGFR3, HDAC6, HDAC7, FGFR1
Activated	1	BioPlanet_2019	857	HIV life cycle	0.556909	0.993912	0.581789	0.778777	9	GTF2A1, XRCC5, TPR, NUP153, NUP98, NELFA, VPS37B, AAAS, GTF2E1
Activated	1	BioPlanet_2019	858	Cytosolic tRNA aminoacylation	0.559138	1.09447	0.636279	0.778777	2	NARS, IARS
Activated	1	BioPlanet_2019	859	Plexin D1 signaling	0.559138	1.09447	0.636279	0.778777	2	IQSEC1, ITGA5
Activated	1	BioPlanet_2019	860	Ras-independent pathway in NK cell-mediated cytotoxicity	0.559138	1.09447	0.636279	0.778777	2	MAP2K1, PAK1
Activated	1	BioPlanet_2019	861	TAK1 activates NF-kappaB by phosphorylation and activation of IKK complex	0.559138	1.09447	0.636279	0.778777	2	TRAF6, RELA
Activated	1	BioPlanet_2019	862	Triacylglyceride biosynthesis	0.559138	1.09447	0.636279	0.778777	2	DGAT2, DGAT1
Activated	1	BioPlanet_2019	863	Tumor suppressor Arf inhibits ribosomal biogenesis	0.559138	1.09447	0.636279	0.778777	2	E2F1, ATM
Activated	1	BioPlanet_2019	864	Signal transduction through IL-1R	0.566021	1.03187	0.587264	0.787451	3	TRAF6, ECSIT, RELA
Activated	1	BioPlanet_2019	865	Basigin interactions	0.581679	1.04683	0.567209	0.789272	2	BSG, L1CAM
Activated	1	BioPlanet_2019	866	Ck1/Cdk5 regulation by type 1 glutamate receptors	0.581679	1.04683	0.567209	0.789272	2	CDK5, NCS1
Activated	1	BioPlanet_2019	867	Ghrelin pathway	0.581679	1.04683	0.567209	0.789272	2	SREBF1, PLIN2
Activated	1	BioPlanet_2019	868	IGF1 receptor signaling through beta-arrestin	0.581679	1.04683	0.567209	0.789272	2	INSR, MAPK4
Activated	1	BioPlanet_2019	869	RNA polymerase I transcription initiation	0.581679	1.04683	0.567209	0.789272	2	TAF1C, TAF1A
Activated	1	BioPlanet_2019	870	SHC1 events in ERBB2 signaling	0.581679	1.04683	0.567209	0.789272	2	MAP2K1, RAF1
Activated	1	BioPlanet_2019	871	FAS pathway and stress induction of heat shock protein regulation	0.583973	1.00316	0.539598	0.789272	3	CASP9, PAK1, FADD
Activated	1	BioPlanet_2019	872	G13 signaling pathway	0.583973	1.00316	0.539598	0.789272	3	ROCK1, PIK3CB, SH3RF1
Activated	1	BioPlanet_2019	873	ALK2 pathway	0.584403	1.20391	0.6467	0.789272	1	SMAD1
Activated	1	BioPlanet_2019	874	Apoptotic cleavage of cell adhesion proteins	0.584403	1.20391	0.6467	0.789272	1	TJP1
Activated	1	BioPlanet_2019	875	Attenuation of GPCR signaling	0.584403	1.20391	0.6467	0.789272	1	PRKCB
Activated	1	BioPlanet_2019	876	BTG family proteins and cell cycle regulation	0.584403	1.20391	0.6467	0.789272	1	CHAF1B
Activated	1	BioPlanet_2019	877	CD28-dependent Vav1 pathway	0.584403	1.20391	0.6467	0.789272	1	PAK1
Activated	1	BioPlanet_2019	878	Cardiac protection against reactive oxygen species	0.584403	1.20391	0.6467	0.789272	1	PRKCE
Activated	1	BioPlanet_2019	879	Cystic fibrosis transmembrane conductance regulator (CFTR) and beta 2 adrenergic receptor (b2AR) pathway	0.584403	1.20391	0.6467	0.789272	1	SLC9A3R1
Activated	1	BioPlanet_2019	880	Down syndrome cell adhesion molecule (DSCAM) interactions	0.584403	1.20391	0.6467	0.789272	1	PAK1
Activated	1	BioPlanet_2019	881	Folate biosynthesis	0.584403	1.20391	0.6467	0.789272	1	FPGS
Activated	1	BioPlanet_2019	882	Gamma-carboxylation, transport, and amino-terminal cleavage of proteins	0.584403	1.20391	0.6467	0.789272	1	FURIN
Activated	1	BioPlanet_2019	883	Glutathione biosynthesis and recycling	0.584403	1.20391	0.6467	0.789272	1	GGT7
Activated	1	BioPlanet_2019	884	Glypican-3 pathway	0.584403	1.20391	0.6467	0.789272	1	FURIN
Activated	1	BioPlanet_2019	885	Mammalian target of rapamycin complex 1 (mTORC1)-mediated signaling	0.584403	1.20391	0.6467	0.789272	1	RPTOR
Activated	1	BioPlanet_2019	886	Recruitment of NuMA to mitotic centrosomes	0.584403	1.20391	0.6467	0.789272	1	CCNB1
Activated	1	BioPlanet_2019	887	Signaling by activated point mutants of FGFR1	0.584403	1.20391	0.6467	0.789272	1	FGFR1
Activated	1	BioPlanet_2019	888	TGF-beta signaling in gastrointestinal stem cells	0.584403	1.20391	0.6467	0.789272	1	SMAD1
Activated	1	BioPlanet_2019	889	Vitamin C in the brain	0.584403	1.20391	0.6467	0.789272	1	SLC23A2
Activated	1	BioPlanet_2019	890	eIF2 regulation	0.584403	1.20391	0.6467	0.789272	1	EIF2AK3
Activated	1	BioPlanet_2019	891	Negative regulation of FGFR signaling	0.601444	0.975992	0.496215	0.811376	3	BRAF, FGFR3, FGFR1
Activated	1	BioPlanet_2019	892	Acyl chain remodelling of phosphatidylcholine	0.603358	1.00315	0.506838	0.812135	2	PLA2G4F, LPCAT4
Activated	1	BioPlanet_2019	893	Interleukin-27-mediated signaling events	0.603358	1.00315	0.506838	0.812135	2	STAT3, TYK2
Activated	1	BioPlanet_2019	894	Platelet homeostasis	0.60788	0.950158	0.472968	0.814949	6	GNG10, TRPC6, PDE3B, ATP2A3, GNB4, ITPR2
Activated	1	BioPlanet_2019	895	Regular glucocorticoid receptor pathway	0.60788	0.950158	0.472968	0.814949	6	STAT5B, NR4A1, CREBBP, SMARCC2, CDK5, RELA
Activated	1	BioPlanet_2019	896	Calcium signaling pathway	0.614134	0.947993	0.462187	0.814949	13	PRKCB, ATP2A3, ITPR2, PHKA1, CACNA1C, CACNA1E, CACNA1G, GRIN1, PPP3CB, ADCY9, PPP3CC, PLCG1, PLCD1
Activated	1	BioPlanet_2019	897	Activation of chaperones by ATF6 alpha	0.616296	1.09441	0.529723	0.814949	1	MBTPS1
Activated	1	BioPlanet_2019	898	Alanine and aspartate metabolism	0.616296	1.09441	0.529723	0.814949	1	GOT2
Activated	1	BioPlanet_2019	899	Assembly of HIV virion	0.616296	1.09441	0.529723	0.814949	1	VPS37B
Activated	1	BioPlanet_2019	900	D4-GDI signaling pathway	0.616296	1.09441	0.529723	0.814949	1	CASP9
Activated	1	BioPlanet_2019	901	FGFR3 ligand binding and activation	0.616296	1.09441	0.529723	0.814949	1	FGFR3
Activated	1	BioPlanet_2019	902	Granzyme A-mediated apoptosis pathway	0.616296	1.09441	0.529723	0.814949	1	CREBBP
Activated	1	BioPlanet_2019	903	Hormone-sensitive lipase (HSL)-mediated triacylglycerol hydrolysis	0.616296	1.09441	0.529723	0.814949	1	FABP4
Activated	1	BioPlanet_2019	904	Inhibition of replication initiation of damaged DNA by RB1/E2F1	0.616296	1.09441	0.529723	0.814949	1	E2F1
Activated	1	BioPlanet_2019	905	Iron metabolism in placenta	0.616296	1.09441	0.529723	0.814949	1	SLC11A2
Activated	1	BioPlanet_2019	906	NF-kappaB activation through FADD/RIP-1 pathway	0.616296	1.09441	0.529723	0.814949	1	FADD
Activated	1	BioPlanet_2019	907	Platelet endothelial cell adhesion molecule 1 (PECAM1) interactions	0.616296	1.09441	0.529723	0.814949	1	PLCG1
Activated	1	BioPlanet_2019	908	Rab GTPases mark targets in the endocytotic machinery	0.616296	1.09441	0.529723	0.814949	1	RAB6A
Activated	1	BioPlanet_2019	909	Salmonella infection	0.616296	1.09441	0.529723	0.814949	1	WASF1
Activated	1	BioPlanet_2019	910	Glucuronidation	0.624175	0.962977	0.453874	0.822652	2	UGDH, UGT2B4
Activated	1	BioPlanet_2019	911	TWEAK regulation of gene expression	0.624175	0.962977	0.453874	0.822652	2	SMAD1, BCL2L2
Activated	1	BioPlanet_2019	912	eIF4E and p70 S6 kinase regulation	0.624175	0.962977	0.453874	0.822652	2	PRKCB, EIF4G3
Activated	1	BioPlanet_2019	913	G alpha (s) signaling events	0.627215	0.933578	0.435482	0.825527	9	GNG10, ADCY9, GIPR, PDE3B, GNB4, SCTR, PDE7A, CRHR2, GNAI2
Activated	1	BioPlanet_2019	914	Gene expression	0.627731	0.965715	0.44968	0.825527	72	MAML1, GEMIN2, MED16, SMG7, SMG5, SMG6, EDC3, MED12, NARS, MED14, PSMD5, CLP1, XPO5, SNAPC4, NELFA, RNF111, PRMT5, CNOT6L, ZFP1, NCOA6, NCOA3, MED27, POLRMT, WDR77, NCOR2, MED24, NCOR1, PPA2, PSME4, GEMIN5, TARS2, NUP98, PPARA, YAP1, DDX6, GTF2A1, GTF3C5, NR1I2, NEDD4L, AAAS, GTF2E1, EXOSC6, NXF1, EXOSC5, RXRA, TAF1C, TAF1A, TPR, DROSHA, ZNF347, E2F5, ZNF268, ZNF300, PAIP1, ZNF143, CREBBP, NR1H2,…
Activated	1	BioPlanet_2019	915	Cell junction organization	0.631547	0.925695	0.425434	0.829638	6	CLDN6, PRKCI, PARD6B, PARD3, ILK, FLNA
Activated	1	BioPlanet_2019	916	Phase II of biological oxidations: conjugation	0.643511	0.911667	0.401878	0.831923	5	UGDH, GGT7, MAT2A, UGT2B4, COMT
Activated	1	BioPlanet_2019	917	G-protein beta-gamma signalling	0.644135	0.925889	0.40725	0.831923	2	GNG10, GNB4
Activated	1	BioPlanet_2019	918	Interleukin receptor SHC signaling	0.644135	0.925889	0.40725	0.831923	2	PIK3CB, GAB2
Activated	1	BioPlanet_2019	919	Nef in HIV-1 replication and disease pathogenesis	0.644135	0.925889	0.40725	0.831923	2	AP2A1, AP2B1
Activated	1	BioPlanet_2019	920	RNA polymerase III transcription initiation From type 3 promoter	0.644135	0.925889	0.40725	0.831923	2	ZNF143, SNAPC4
Activated	1	BioPlanet_2019	921	TRAIL signaling pathway	0.644135	0.925889	0.40725	0.831923	2	PIK3CB, FADD
Activated	1	BioPlanet_2019	922	Advanced glycosylation endproduct receptor signaling	0.645744	1.00315	0.438731	0.831923	1	PRKCSH
Activated	1	BioPlanet_2019	923	Alpha-hemoglobin stabilizing enzyme (AHSP) pathway	0.645744	1.00315	0.438731	0.831923	1	UROS
Activated	1	BioPlanet_2019	924	CBL-mediated ligand-induced downregulation of EGF receptors	0.645744	1.00315	0.438731	0.831923	1	PRKCB
Activated	1	BioPlanet_2019	925	Death receptor signaling	0.645744	1.00315	0.438731	0.831923	1	FADD
Activated	1	BioPlanet_2019	926	Double stranded RNA-induced gene expression	0.645744	1.00315	0.438731	0.831923	1	RELA
Activated	1	BioPlanet_2019	927	Glucose-dependent insulinotropic polypeptide (GIP) biosynthesis, secretion, and inactivation	0.645744	1.00315	0.438731	0.831923	1	SPCS3
Activated	1	BioPlanet_2019	928	HIV life cycle early phase	0.645744	1.00315	0.438731	0.831923	1	XRCC5
Activated	1	BioPlanet_2019	929	Irinotecan pathway	0.645744	1.00315	0.438731	0.831923	1	ABCC1
Activated	1	BioPlanet_2019	930	Organic cation/anion/zwitterion transport	0.645744	1.00315	0.438731	0.831923	1	SLC22A15
Activated	1	BioPlanet_2019	931	Signal attenuation	0.645744	1.00315	0.438731	0.831923	1	INSR
Activated	1	BioPlanet_2019	932	Signal regulatory protein (SIRP) family interactions	0.645744	1.00315	0.438731	0.831923	1	PTK2
Activated	1	BioPlanet_2019	933	Sulfur metabolism	0.645744	1.00315	0.438731	0.831923	1	SUOX
Activated	1	BioPlanet_2019	934	Insulin secretion regulation by glucagon-like peptide-1	0.650883	0.902645	0.387619	0.835856	3	GNG10, GNB4, ITPR2
Activated	1	BioPlanet_2019	935	Porphyrin and chlorophyll metabolism	0.650883	0.902645	0.387619	0.835856	3	COX15, UROS, UGT2B4
Activated	1	BioPlanet_2019	936	Voltage-gated potassium channels	0.650883	0.902645	0.387619	0.835856	3	KCNH2, KCNQ1, KCNAB2
Activated	1	BioPlanet_2019	937	SLC-mediated transmembrane transport	0.651871	0.929128	0.397581	0.836232	18	SLC44A2, SLC30A5, SLC11A2, SLC35C1, SLC4A1, SLC30A1, NUP153, AAAS, SLC39A14, SLC7A1, HK2, SLC9A1, SLC4A8, SLC22A15, SLC9A8, TPR, NUP98, SLC12A6
Activated	1	BioPlanet_2019	938	Hemostasis pathway	0.655908	0.941763	0.397175	0.840513	34	DOCK5, DAGLA, WDR1, PDE3B, ATP2A3, ITPR2, PRCP, ARRB2, PIK3CB, GNAI2, GNG10, RACGAP1, KIF3B, SIN3A, BSG, FLNA, CSK, PLCG1, PTPN1, CREBBP, PRKCH, TRPC6, PRKCB, PRKCE, KIF22, L1CAM, DGKZ, CABLES2, PTK2, VAV2, CDK5, GNB4, ITGA5, RAF1
Activated	1	BioPlanet_2019	939	Tryptophan metabolism	0.65925	0.891406	0.371407	0.843447	4	HADHA, ALDH2, UBR5, OGDH
Activated	1	BioPlanet_2019	940	CDO in myogenesis	0.663246	0.891548	0.366078	0.843447	2	MEF2D, NEO1
Activated	1	BioPlanet_2019	941	Pentose and glucuronate interconversions	0.663246	0.891548	0.366078	0.843447	2	UGDH, UGT2B4
Activated	1	BioPlanet_2019	942	Sema4D in semaphorin signaling	0.663246	0.891548	0.366078	0.843447	2	ROCK1, ARHGAP35
Activated	1	BioPlanet_2019	943	T cell receptor calcium pathway	0.663246	0.891548	0.366078	0.843447	2	PPP3CB, CABIN1
Activated	1	BioPlanet_2019	944	Fas signaling pathway	0.664184	0.899499	0.368071	0.843447	8	CASP8AP2, PAK1, ROCK1, FADD, PIK3CB, MAP2K7, MAPK4, CSNK1G1
Activated	1	BioPlanet_2019	945	G-protein-mediated events	0.666355	0.880582	0.357458	0.843447	3	ADCY9, ITPR2, GNAI2
Activated	1	BioPlanet_2019	946	Gastrin pathway	0.666355	0.880582	0.357458	0.843447	3	SREBF1, SREBF2, HDAC7
Activated	1	BioPlanet_2019	947	HNF3A pathway	0.666355	0.880582	0.357458	0.843447	3	CEBPB, CREBBP, NCOA3
Activated	1	BioPlanet_2019	948	Signal transduction	0.66955	0.953088	0.382331	0.843447	75	GSK3A, DAGLA, MAML1, CHRM4, ARHGAP1, ATP2A3, AP2A1, ARHGAP39, ARRB2, ARHGAP35, CRKL, LFNG, ARHGAP44, CASP9, GRM7, ARHGDIA, BSG, CASP2, NCK1, MAP2K1, ARHGEF17, GAB1, EPS15L1, GAB2, ARAP1, DGKZ, DNM2, NCOR2, ADAM17, DEPDC1B, ADCY9, NCOR1, ATP6V1B2, ITGA5, HDAC4, ATP6V1A, HDAC5, GIPR, NEDD4L, ITPR2, FURIN, HDAC6, GNAI2, HDAC7, CRHR2, FGD3, ABR, GNG10, GRK5, E2F1, CSK, E2F5, MAP2K5, ATP6V0A1, LINGO1,…
Activated	1	BioPlanet_2019	949	Acetylcholine binding and downstream events	0.672933	0.925937	0.366772	0.843447	1	CHRNA2
Activated	1	BioPlanet_2019	950	Glycosphingolipid biosynthesis: globo series	0.672933	0.925937	0.366772	0.843447	1	GLA
Activated	1	BioPlanet_2019	951	HIV-1 early elongation complex formation	0.672933	0.925937	0.366772	0.843447	1	NELFA
Activated	1	BioPlanet_2019	952	Hyaluronan metabolism	0.672933	0.925937	0.366772	0.843447	1	SLC9A1
Activated	1	BioPlanet_2019	953	Initiation of the second proteolytic cleavage of Notch receptor by receptor-ligand binding	0.672933	0.925937	0.366772	0.843447	1	ADAM17
Activated	1	BioPlanet_2019	954	Interferon gamma signaling regulation	0.672933	0.925937	0.366772	0.843447	1	PTPN1
Activated	1	BioPlanet_2019	955	Intronless pre-mRNA processing	0.672933	0.925937	0.366772	0.843447	1	CLP1
Activated	1	BioPlanet_2019	956	Non-homologous end-joining (NHEJ) pathway	0.672933	0.925937	0.366772	0.843447	1	XRCC5
Activated	1	BioPlanet_2019	957	Polyamine metabolism	0.672933	0.925937	0.366772	0.843447	1	APIP
Activated	1	BioPlanet_2019	958	Porphyrin metabolism	0.672933	0.925937	0.366772	0.843447	1	UROS
Activated	1	BioPlanet_2019	959	TRAF3-dependent IRF activation pathway	0.672933	0.925937	0.366772	0.843447	1	CREBBP
Activated	1	BioPlanet_2019	960	RANKL regulation of apoptosis and immune response	0.679598	0.871887	0.33677	0.848021	5	BAG3, CDK4, CDC27, TSC2, ADAM9
Activated	1	BioPlanet_2019	961	RNA polymerase III transcription	0.681319	0.859569	0.329837	0.848021	3	ZNF143, GTF3C5, SNAPC4
Activated	1	BioPlanet_2019	962	Activation of the pre-replicative complex	0.681521	0.859661	0.329618	0.848021	2	ORC4, CDC6
Activated	1	BioPlanet_2019	963	Butanoate metabolism	0.681521	0.859661	0.329618	0.848021	2	HADHA, OXCT1
Activated	1	BioPlanet_2019	964	Inactivation of GSK3 by Akt causes accumulation of beta-catenin in alveolar macrophages	0.681521	0.859661	0.329618	0.848021	2	RELA, LRP6
Activated	1	BioPlanet_2019	965	Interleukin-2/STAT5 pathway	0.681521	0.859661	0.329618	0.848021	2	STAT5B, GAB2
Activated	1	BioPlanet_2019	966	TRAF6-mediated IRF7 activation	0.681521	0.859661	0.329618	0.848021	2	CREBBP, TRAF6
Activated	1	BioPlanet_2019	967	Tricarboxylic acid (TCA) cycle and respiratory electron transport	0.683031	0.882898	0.336574	0.849021	8	PDHX, PDPR, IDH3G, MDH2, BSG, OGDH, DLST, SDHC
Activated	1	BioPlanet_2019	968	Cytochrome P450 pathway	0.697976	0.844353	0.303604	0.852963	4	CYB5B, POR, CYB5R3, CYP4B1
Activated	1	BioPlanet_2019	969	Ion channel transport	0.697976	0.844353	0.303604	0.852963	4	ATP2A3, ATP11B, ATP9B, ATP9A
Activated	1	BioPlanet_2019	970	Coagulation intrinsic pathway	0.698037	0.859752	0.309067	0.852963	1	PRCP
Activated	1	BioPlanet_2019	971	Extrinsic prothrombin activation pathway	0.698037	0.859752	0.309067	0.852963	1	ZFHX3
Activated	1	BioPlanet_2019	972	Fatty acid omega oxidation	0.698037	0.859752	0.309067	0.852963	1	ALDH2
Activated	1	BioPlanet_2019	973	Fibrinolysis pathway	0.698037	0.859752	0.309067	0.852963	1	ZFHX3
Activated	1	BioPlanet_2019	974	Glycosphingolipid biosynthesis: ganglio series	0.698037	0.859752	0.309067	0.852963	1	ST6GALNAC4
Activated	1	BioPlanet_2019	975	Prolactin receptor signaling pathway	0.698037	0.859752	0.309067	0.852963	1	STAT5B
Activated	1	BioPlanet_2019	976	Stress induction of HSP regulation	0.698037	0.859752	0.309067	0.852963	1	CASP9
Activated	1	BioPlanet_2019	977	TRAF6-mediated induction of TAK1 complex	0.698037	0.859752	0.309067	0.852963	1	TRAF6
Activated	1	BioPlanet_2019	978	Terpenoid backbone biosynthesis	0.698037	0.859752	0.309067	0.852963	1	HMGCR
Activated	1	BioPlanet_2019	979	Validated nuclear estrogen receptor beta network	0.698037	0.859752	0.309067	0.852963	1	NCOA3
Activated	1	BioPlanet_2019	980	Activated NOTCH1 signaling in the nucleus	0.698976	0.829972	0.297245	0.852963	2	ADAM17, ARRB2
Activated	1	BioPlanet_2019	981	Alpha-6 beta-4 integrin signaling pathway	0.698976	0.829972	0.297245	0.852963	2	GAB1, PTK2
Activated	1	BioPlanet_2019	982	Alpha-V beta-3 integrin/OPN pathway	0.698976	0.829972	0.297245	0.852963	2	ILK, RELA
Activated	1	BioPlanet_2019	983	NF-kappaB activation by non-typeable Hemophilus influenzae	0.698976	0.829972	0.297245	0.852963	2	CREBBP, RELA
Activated	1	BioPlanet_2019	984	Ras family activation regulation	0.698976	0.829972	0.297245	0.852963	2	PRKCB, PRKCE
Activated	1	BioPlanet_2019	985	Stathmin and breast cancer resistance to antimicrotubule agents	0.698976	0.829972	0.297245	0.852963	2	CCNB1, RB1CC1
Activated	1	BioPlanet_2019	986	Actions of nitric oxide in the heart	0.709736	0.820409	0.281287	0.864339	3	PDE3B, PLCG1, SLC7A1
Activated	1	BioPlanet_2019	987	Delta Np63 pathway	0.709736	0.820409	0.281287	0.864339	3	YAP1, CCNB2, ATM
Activated	1	BioPlanet_2019	988	Prothrombin activation intrinsic pathway	0.715629	0.802263	0.268432	0.866034	2	ZFHX3, PRCP
Activated	1	BioPlanet_2019	989	Cell death signaling by NRIF in the nucleus	0.721214	0.802392	0.262237	0.866034	1	TRAF6
Activated	1	BioPlanet_2019	990	DNA-PK pathway in nonhomologous end joining	0.721214	0.802392	0.262237	0.866034	1	XRCC5
Activated	1	BioPlanet_2019	991	Ghrelin biosynthesis, secretion, and deacylation	0.721214	0.802392	0.262237	0.866034	1	SPCS3
Activated	1	BioPlanet_2019	992	Glutamate neurotransmitter release cycle	0.721214	0.802392	0.262237	0.866034	1	UNC13B
Activated	1	BioPlanet_2019	993	Interleukin-10 anti-inflammatory signaling pathway	0.721214	0.802392	0.262237	0.866034	1	STAT3
Activated	1	BioPlanet_2019	994	N-glycan precursor substrate biosynthesis	0.721214	0.802392	0.262237	0.866034	1	DOLPP1
Activated	1	BioPlanet_2019	995	PI3K subunit p85 role in regulation of actin organization and cell migration	0.721214	0.802392	0.262237	0.866034	1	PAK1
Activated	1	BioPlanet_2019	996	Pantothenate and CoA biosynthesis	0.721214	0.802392	0.262237	0.866034	1	BCAT2
Activated	1	BioPlanet_2019	997	Protein kinase A (PKA) at the centrosome	0.721214	0.802392	0.262237	0.866034	1	PRKCE
Activated	1	BioPlanet_2019	998	Selenium metabolism and selenoproteins	0.721214	0.802392	0.262237	0.866034	1	RELA
Activated	1	BioPlanet_2019	999	Sonic Hedgehog (Shh) pathway	0.721214	0.802392	0.262237	0.866034	1	DYRK1A
Activated	1	BioPlanet_2019	1000	Sprouty regulation of FGF signaling	0.721214	0.802392	0.262237	0.866034	1	BRAF
Activated	1	BioPlanet_2019	1001	TGF-beta receptor signaling in EMT (epithelial to mesenchymal transition)	0.721214	0.802392	0.262237	0.866034	1	PARD3
Activated	1	BioPlanet_2019	1002	O-linked glycosylation of mucins	0.721978	0.815642	0.265704	0.866085	4	GALNT7, GALNT11, C1GALT1, ST6GALNAC4
Activated	1	BioPlanet_2019	1003	Fluoropyrimidine activity	0.7315	0.776341	0.242729	0.874889	2	UCK1, FPGS
Activated	1	BioPlanet_2019	1004	Glycoprotein VI-mediated activation cascade	0.7315	0.776341	0.242729	0.874889	2	PIK3CB, VAV2
Activated	1	BioPlanet_2019	1005	Negative regulators of RIG-I/MDA5 signaling	0.7315	0.776341	0.242729	0.874889	2	NLRX1, TAX1BP1
Activated	1	BioPlanet_2019	1006	Interferon alpha/beta signaling	0.733436	0.802004	0.248633	0.875315	4	IFNAR2, PTPN1, IRF5, TYK2
Activated	1	BioPlanet_2019	1007	Ubiquitin-mediated degradation of phosphorylated Cdc25A	0.733436	0.802004	0.248633	0.875315	4	PSMD5, PSME4, ATM, CDC25A
Activated	1	BioPlanet_2019	1008	Estrogen metabolism	0.742614	0.752202	0.223839	0.875315	1	COMT
Activated	1	BioPlanet_2019	1009	GRB2-SOS provides linkage to MAPK signaling for integrins	0.742614	0.752202	0.223839	0.875315	1	PTK2
Activated	1	BioPlanet_2019	1010	Inflammasomes	0.742614	0.752202	0.223839	0.875315	1	PANX1
Activated	1	BioPlanet_2019	1011	Ion channel function in vascular endothelium	0.742614	0.752202	0.223839	0.875315	1	TRPV4
Activated	1	BioPlanet_2019	1012	NO2-dependent IL-12 pathway in NK cells	0.742614	0.752202	0.223839	0.875315	1	TYK2
Activated	1	BioPlanet_2019	1013	Nitric oxide metabolism	0.742614	0.752202	0.223839	0.875315	1	DNM2
Activated	1	BioPlanet_2019	1014	Osteoclast signaling	0.742614	0.752202	0.223839	0.875315	1	SLC9A1
Activated	1	BioPlanet_2019	1015	Phenylalanine metabolism	0.742614	0.752202	0.223839	0.875315	1	GOT2
Activated	1	BioPlanet_2019	1016	Syndecan 3 pathway	0.742614	0.752202	0.223839	0.875315	1	CTTN
Activated	1	BioPlanet_2019	1017	TAK1-mediated activation of p38 MAPK	0.742614	0.752202	0.223839	0.875315	1	TRAF6
Activated	1	BioPlanet_2019	1018	Unblocking of NMDA receptor, glutamate binding and activation	0.742614	0.752202	0.223839	0.875315	1	GRIN1
Activated	1	BioPlanet_2019	1019	Generic transcription pathway	0.742969	0.889822	0.264367	0.875315	26	YAP1, MAML1, NR1I2, NEDD4L, MED16, MED12, MED14, RXRA, ZNF347, E2F5, ZNF268, RNF111, ZNF300, CREBBP, ZFP1, NCOA6, NCOA3, NR1H2, NR1D1, MED27, NCOR2, CDK8, NR4A1, MED24, NCOR1, PPARA
Activated	1	BioPlanet_2019	1020	Interleukin-12-mediated signaling events	0.744535	0.788814	0.232697	0.875315	4	PPP3CB, STAT3, TYK2, RELA
Activated	1	BioPlanet_2019	1021	Retinol metabolism	0.744535	0.788814	0.232697	0.875315	4	DGAT2, DGAT1, RDH5, UGT2B4
Activated	1	BioPlanet_2019	1022	Class B GPCRs (secretin family receptors)	0.745692	0.810798	0.237922	0.875315	6	GNG10, GIPR, WNT5A, SCTR, GNB4, CRHR2
Activated	1	BioPlanet_2019	1023	RNA polymerase I, RNA polymerase III, and mitochondrial transcription	0.745692	0.810798	0.237922	0.875315	6	ZNF143, GTF3C5, TAF1C, SNAPC4, TAF1A, POLRMT
Activated	1	BioPlanet_2019	1024	Transport of inorganic cations/anions and amino acids/oligopeptides	0.745692	0.810798	0.237922	0.875315	6	SLC4A8, SLC9A8, SLC4A1, SLC12A6, SLC7A1, SLC9A1
Activated	1	BioPlanet_2019	1025	Factors involved in megakaryocyte development and platelet production	0.751584	0.822171	0.234789	0.881369	8	DOCK5, CREBBP, KIF3B, RACGAP1, CDK5, SIN3A, KIF22, CABLES2
Activated	1	BioPlanet_2019	1026	Transport of glucose and other sugars, bile salts and organic acids, metal ions and amine compounds	0.754671	0.801745	0.22567	0.883977	6	SLC22A15, SLC44A2, SLC30A5, SLC11A2, SLC30A1, SLC39A14
Activated	1	BioPlanet_2019	1027	Endochondral ossification	0.755278	0.776049	0.217813	0.883977	4	HDAC4, STAT5B, FGFR3, FGFR1
Activated	1	BioPlanet_2019	1028	Base excision repair	0.760987	0.729211	0.199176	0.88624	2	POLD3, POLD1
Activated	1	BioPlanet_2019	1029	Corticosteroids and cardioprotection	0.762373	0.707916	0.192072	0.88624	1	RELA
Activated	1	BioPlanet_2019	1030	Downregulation of MTA-3 in ER-negative breast tumors	0.762373	0.707916	0.192072	0.88624	1	CTSD
Activated	1	BioPlanet_2019	1031	PKA activation in glucagon signaling	0.762373	0.707916	0.192072	0.88624	1	ADCY9
Activated	1	BioPlanet_2019	1032	TNFR2 signaling pathway	0.762373	0.707916	0.192072	0.88624	1	RELA
Activated	1	BioPlanet_2019	1033	Tie2 signaling	0.762373	0.707916	0.192072	0.88624	1	PIK3CB
Activated	1	BioPlanet_2019	1034	Transcriptional activity regulation by PML	0.762373	0.707916	0.192072	0.88624	1	CREBBP
Activated	1	BioPlanet_2019	1035	SIDS susceptibility pathways	0.765669	0.763689	0.203909	0.889211	4	KCNH2, HADHA, KCNQ1, FOXM1
Activated	1	BioPlanet_2019	1036	HIV infection	0.771176	0.835459	0.217084	0.894179	13	GTF2A1, XRCC5, AP2A1, NUP153, AP2B1, VPS37B, AAAS, GTF2E1, PSMD5, PSME4, TPR, NUP98, NELFA
Activated	1	BioPlanet_2019	1037	Apoptotic execution phase	0.772178	0.736493	0.190413	0.894179	3	TJP1, ROCK1, PTK2
Activated	1	BioPlanet_2019	1038	Vitamin B12 metabolism	0.772178	0.736493	0.190413	0.894179	3	INSR, MUT, RELA
Activated	1	BioPlanet_2019	1039	HIV factor interactions with host	0.774412	0.801485	0.2049	0.895315	8	PSMD5, PSME4, TPR, NUP153, AP2A1, NUP98, AP2B1, AAAS
Activated	1	BioPlanet_2019	1040	PI3K/PLC/TRK pathway	0.774649	0.707725	0.180715	0.895315	2	GAB1, PLCG1
Activated	1	BioPlanet_2019	1041	Alpha-linolenic acid metabolism	0.780615	0.668551	0.165582	0.897035	1	ACOX3
Activated	1	BioPlanet_2019	1042	Class C GPCRs (metabotropic glutamate and pheromone receptors)	0.780615	0.668551	0.165582	0.897035	1	GRM7
Activated	1	BioPlanet_2019	1043	Glycosaminoglycan degradation	0.780615	0.668551	0.165582	0.897035	1	NAGLU
Activated	1	BioPlanet_2019	1044	Mitochondrial gene expression	0.780615	0.668551	0.165582	0.897035	1	POLRMT
Activated	1	BioPlanet_2019	1045	Ras activation upon calcium influx through NMDA receptor	0.780615	0.668551	0.165582	0.897035	1	GRIN1
Activated	1	BioPlanet_2019	1046	TP53 network	0.780615	0.668551	0.165582	0.897035	1	ATM
Activated	1	BioPlanet_2019	1047	GABA A and B receptor activation	0.783253	0.721724	0.176317	0.899207	3	GNG10, ADCY9, GNAI2
Activated	1	BioPlanet_2019	1048	Dilated cardiomyopathy	0.788259	0.767461	0.182601	0.904091	6	CACNB2, PRKAA1, ADCY9, DAG1, CACNA1C, ITGA5
Activated	1	BioPlanet_2019	1049	Integrin cell surface interactions	0.79018	0.751553	0.176987	0.904568	5	PTPN1, BSG, CSK, ITGA5, PTK2
Activated	1	BioPlanet_2019	1050	NOD signaling pathway	0.79018	0.751553	0.176987	0.904568	5	CASP9, TRAF6, CASP2, AAMP, RELA
Activated	1	BioPlanet_2019	1051	Meiotic recombination	0.793878	0.707534	0.163317	0.907937	3	CDK4, TOP3A, ATM
Activated	1	BioPlanet_2019	1052	Hedgehog signaling pathway	0.794774	0.728857	0.167417	0.908097	4	SIN3A, WNT5A, ARRB2, CSNK1G1
Activated	1	BioPlanet_2019	1053	Hypertrophy pathway	0.797458	0.63333	0.143339	0.909435	1	WDR1
Activated	1	BioPlanet_2019	1054	RNA polymerase III abortive and retractive initiation	0.797458	0.63333	0.143339	0.909435	1	ZNF143
Activated	1	BioPlanet_2019	1055	mRNA stability regulation by proteins that bind AU-rich elements	0.798564	0.742234	0.166959	0.909833	5	EXOSC6, EXOSC5, PSMD5, PSME4, DCP1A
Activated	1	BioPlanet_2019	1056	p38 alpha/beta MAPK downstream pathway	0.799934	0.668335	0.14919	0.910531	2	CEBPB, SLC9A1
Activated	1	BioPlanet_2019	1057	RIG-I-like receptor signaling pathway	0.803804	0.71794	0.156798	0.913207	4	NLRX1, TRAF6, FADD, RELA
Activated	1	BioPlanet_2019	1058	Viral myocarditis	0.803804	0.71794	0.156798	0.913207	4	CASP9, DAG1, ABL2, EIF4G3
Activated	1	BioPlanet_2019	1059	HIV-1 transcription initiation	0.811607	0.650236	0.135729	0.916731	2	GTF2A1, GTF2E1
Activated	1	BioPlanet_2019	1060	Vitamin A and carotenoid metabolism	0.811607	0.650236	0.135729	0.916731	2	RXRA, RDH5
Activated	1	BioPlanet_2019	1061	Costimulation by the CD28 family	0.812509	0.707343	0.146864	0.916731	4	PAK1, MAP3K8, CSK, RICTOR
Activated	1	BioPlanet_2019	1062	ChREBP regulation by carbohydrates and cAMP	0.813008	0.601631	0.124546	0.916731	1	PRKAA1
Activated	1	BioPlanet_2019	1063	Cytosolic sensors of pathogen-associated DNA	0.813008	0.601631	0.124546	0.916731	1	RELA
Activated	1	BioPlanet_2019	1064	E-cadherin keratinocyte pathway	0.813008	0.601631	0.124546	0.916731	1	PLCG1
Activated	1	BioPlanet_2019	1065	Mitochondrial role in apoptotic signaling	0.813008	0.601631	0.124546	0.916731	1	CASP9
Activated	1	BioPlanet_2019	1066	Nicotine activity on dopaminergic neurons	0.813008	0.601631	0.124546	0.916731	1	CDK5
Activated	1	BioPlanet_2019	1067	Steroid hormone biosynthesis	0.813826	0.680761	0.140243	0.916736	3	UGT2B4, COMT, HSD17B7
Activated	1	BioPlanet_2019	1068	DNA replication pre-Initiation	0.814538	0.724271	0.148573	0.916736	5	ORC4, PSMD5, PSME4, E2F1, CDC6
Activated	1	BioPlanet_2019	1069	TNF-alpha effects on cytokine activity, cell motility, and apoptosis	0.821649	0.75702	0.14871	0.923875	8	IFNAR2, DDR1, LFNG, FOLH1, PDZD2, ITGA5, NFKBIE, PPARA
Activated	1	BioPlanet_2019	1070	Smooth muscle contraction	0.827365	0.572951	0.108579	0.929433	1	SORBS1
Activated	1	BioPlanet_2019	1071	Alpha-M beta-2 integrin signaling	0.833143	0.616824	0.112601	0.934177	2	LRP1, ROCK1
Activated	1	BioPlanet_2019	1072	Insulin biosynthesis and processing	0.833143	0.616824	0.112601	0.934177	2	SPCS3, SLC30A5
Activated	1	BioPlanet_2019	1073	Arrhythmogenic right ventricular cardiomyopathy (ARVC)	0.836739	0.677345	0.120732	0.93558	4	CACNB2, DAG1, ITGA5, CACNA1C
Activated	1	BioPlanet_2019	1074	Hypoxia and p53 in the cardiovascular system	0.840621	0.546878	0.094946	0.93558	1	ATM
Activated	1	BioPlanet_2019	1075	Incretin biosynthesis, secretion, and inactivation	0.840621	0.546878	0.094946	0.93558	1	SPCS3
Activated	1	BioPlanet_2019	1076	Post-elongation processing of intronless pre-mRNA	0.840621	0.546878	0.094946	0.93558	1	CLP1
Activated	1	BioPlanet_2019	1077	Proximal tubule bicarbonate reclamation	0.840621	0.546878	0.094946	0.93558	1	MDH1
Activated	1	BioPlanet_2019	1078	Th1/Th2 differentiation pathway	0.840621	0.546878	0.094946	0.93558	1	NR1I2
Activated	1	BioPlanet_2019	1079	Visual signal transduction: cones	0.840621	0.546878	0.094946	0.93558	1	RDH5
Activated	1	BioPlanet_2019	1080	Visual signal transduction: rods	0.840621	0.546878	0.094946	0.93558	1	RDH5
Activated	1	BioPlanet_2019	1081	Eukaryotic transcription initiation	0.843055	0.601371	0.102668	0.935972	2	ILK, GTF2E1
Activated	1	BioPlanet_2019	1082	Urokinase-type plasminogen activator (uPA) and uPAR-mediated signaling	0.843055	0.601371	0.102668	0.935972	2	LRP1, ITGA5
Activated	1	BioPlanet_2019	1083	Huntington's disease	0.843309	0.763716	0.130154	0.935972	11	CASP9, CREBBP, SIN3A, DCTN1, CREB3L2, CLTCL1, HTT, SDHC, AP2A1, AP2B1, GRIN1
Activated	1	BioPlanet_2019	1084	Biological oxidations	0.844993	0.733745	0.123582	0.936976	8	UGDH, GGT7, ACSS2, ALDH2, MAT2A, UGT2B4, CYP4B1, COMT
Activated	1	BioPlanet_2019	1085	Extracellular matrix organization	0.850042	0.682933	0.110956	0.941705	5	MMP24, MMP15, FURIN, COL9A2, COLGALT1
Activated	1	BioPlanet_2019	1086	Protein export	0.852859	0.523072	0.0832526	0.943956	1	SPCS3
Activated	1	BioPlanet_2019	1087	Cell surface interactions at the vascular wall	0.856422	0.675223	0.104654	0.945523	5	BSG, PIK3CB, ITGA5, PLCG1, L1CAM
Activated	1	BioPlanet_2019	1088	HIV genome transcription	0.856634	0.621906	0.0962362	0.945523	3	GTF2A1, NELFA, GTF2E1
Activated	1	BioPlanet_2019	1089	Licensing factor removal from origins	0.856634	0.621906	0.0962362	0.945523	3	ORC4, PSMD5, CDC6
Activated	1	BioPlanet_2019	1090	Heart development	0.861289	0.572672	0.0855141	0.948601	2	SMAD1, FOXH1
Activated	1	BioPlanet_2019	1091	Alpha-9 beta-1 integrin pathway	0.864158	0.50125	0.0731822	0.948601	1	SAT1
Activated	1	BioPlanet_2019	1092	C-Myc pathway	0.864158	0.50125	0.0731822	0.948601	1	TRRAP
Activated	1	BioPlanet_2019	1093	Cellular response to hypoxia	0.864158	0.50125	0.0731822	0.948601	1	CREBBP
Activated	1	BioPlanet_2019	1094	Corticotropin releasing hormone pathway	0.864158	0.50125	0.0731822	0.948601	1	NR4A1
Activated	1	BioPlanet_2019	1095	Glutathione conjugation	0.864158	0.50125	0.0731822	0.948601	1	GGT7
Activated	1	BioPlanet_2019	1096	Deposition of new CENP-A-containing nucleosomes at the centromere	0.86966	0.559324	0.0781111	0.952226	2	RBBP4, CENPO
Activated	1	BioPlanet_2019	1097	HNF3B pathway	0.86966	0.559324	0.0781111	0.952226	2	CEBPB, CPT1A
Activated	1	BioPlanet_2019	1098	Interleukin-5 regulation of apoptosis	0.870683	0.706576	0.0978446	0.952226	8	REL, SCRIB, FADD, HMGCR, RAF1, NFKBIE, RELA, PRRC2A
Activated	1	BioPlanet_2019	1099	Gastrin-CREB signaling pathway via PKC and MAPK	0.874025	0.742593	0.0999876	0.952226	12	GNG10, MAP2K1, PRKCH, DAGLA, TRPC6, GRK5, PRKCE, RPS6KA1, GNB4, ITPR2, RAF1, DGKZ
Activated	1	BioPlanet_2019	1100	Fibroblast growth factor 1	0.87459	0.481174	0.0644772	0.952226	1	CEBPB
Activated	1	BioPlanet_2019	1101	Integrin family cell surface interactions	0.87459	0.481174	0.0644772	0.952226	1	ITGA5
Activated	1	BioPlanet_2019	1102	Interaction between L1-type proteins and ankyrins	0.87459	0.481174	0.0644772	0.952226	1	L1CAM
Activated	1	BioPlanet_2019	1103	Interleukin-9 regulation of target genes	0.87459	0.481174	0.0644772	0.952226	1	CDKN2D
Activated	1	BioPlanet_2019	1104	Termination of O-glycan biosynthesis	0.87459	0.481174	0.0644772	0.952226	1	ST6GALNAC4
Activated	1	BioPlanet_2019	1105	Syndecan 1 pathway	0.877564	0.546582	0.0713867	0.954599	2	BSG, COL9A2
Activated	1	BioPlanet_2019	1106	BAD phosphorylation regulation	0.884222	0.462642	0.056927	0.955774	1	RPS6KA1
Activated	1	BioPlanet_2019	1107	CTCF pathway	0.884222	0.462642	0.056927	0.955774	1	SMAD1
Activated	1	BioPlanet_2019	1108	Cooperation of prefoldin and TriC/CCT in actin and tubulin folding	0.884222	0.462642	0.056927	0.955774	1	TUBB4A
Activated	1	BioPlanet_2019	1109	Mammalian calpain regulation of cell motility	0.884222	0.462642	0.056927	0.955774	1	MAP2K1
Activated	1	BioPlanet_2019	1110	Oxidative stress	0.884222	0.462642	0.056927	0.955774	1	TXN2
Activated	1	BioPlanet_2019	1111	Pentose phosphate pathway	0.884222	0.462642	0.056927	0.955774	1	GPI
Activated	1	BioPlanet_2019	1112	RNA polymerase III transcription initiation from type 2 promoter	0.884222	0.462642	0.056927	0.955774	1	GTF3C5
Activated	1	BioPlanet_2019	1113	Potassium channels	0.885005	0.639133	0.0780774	0.955774	5	KCNH2, GNG10, KCNQ1, KCNAB2, HCN2
Activated	1	BioPlanet_2019	1114	Meiosis	0.888811	0.608488	0.071723	0.959022	4	DIDO1, CDK4, TOP3A, ATM
Activated	1	BioPlanet_2019	1115	Purine metabolism	0.889943	0.697193	0.0812909	0.959196	9	POLD3, ADCY9, RRM2B, POLD1, PDE3B, NME3, PDE7A, PFAS, GART
Activated	1	BioPlanet_2019	1116	Destabilization of mRNA by AUF1 (hnRNP D0)	0.890568	0.572393	0.066338	0.959196	3	PSMD5, CDK4, PSME4
Activated	1	BioPlanet_2019	1117	Nitric oxide stimulation of guanylate cyclase	0.893114	0.445483	0.0503581	0.960217	1	PDE3B
Activated	1	BioPlanet_2019	1118	PTM: gamma carboxylation, hypusine formation and arylsulfatase activation	0.893114	0.445483	0.0503581	0.960217	1	FURIN
Activated	1	BioPlanet_2019	1119	ECM-receptor interaction	0.894175	0.60085	0.0672071	0.960499	4	RELN, DAG1, ITGA5, AGRN
Activated	1	BioPlanet_2019	1120	Transcription	0.895419	0.702023	0.077548	0.960976	10	ZNF143, GTF2A1, GTF3C5, CLP1, TAF1C, SNAPC4, TAF1A, NELFA, POLRMT, GTF2E1
Activated	1	BioPlanet_2019	1121	Amine compound SLC transporters	0.901323	0.42955	0.0446265	0.964729	1	SLC44A2
Activated	1	BioPlanet_2019	1122	Phototransduction	0.901323	0.42955	0.0446265	0.964729	1	ARRB2
Activated	1	BioPlanet_2019	1123	S1P/S1P3 pathway	0.901323	0.42955	0.0446265	0.964729	1	GNAI2
Activated	1	BioPlanet_2019	1124	Phase I of biological oxidations: functionalization of compounds	0.907293	0.546286	0.0531481	0.969389	3	ACSS2, ALDH2, CYP4B1
Activated	1	BioPlanet_2019	1125	Chagas disease	0.908566	0.606688	0.0581737	0.969389	5	TRAF6, FADD, PIK3CB, RELA, GNAI2
Activated	1	BioPlanet_2019	1126	Biosynthesis of the N-glycan precursor (dolichol lipid-linked oligosaccharide, LLO) and transfer to a nascent protein	0.908903	0.414715	0.0396125	0.969389	1	DOLPP1
Activated	1	BioPlanet_2019	1127	Nuclear events mediated by MAP kinases	0.908903	0.414715	0.0396125	0.969389	1	RPS6KA1
Activated	1	BioPlanet_2019	1128	Glutathione metabolism	0.910835	0.490675	0.0458261	0.970588	2	GGT7, RRM2B
Activated	1	BioPlanet_2019	1129	Amino acid transport across the plasma membrane	0.9159	0.40087	0.0352156	0.972189	1	SLC7A1
Activated	1	BioPlanet_2019	1130	Inwardly rectifying potassium channels	0.9159	0.40087	0.0352156	0.972189	1	GNG10
Activated	1	BioPlanet_2019	1131	PD-1 signaling	0.9159	0.40087	0.0352156	0.972189	1	CSK
Activated	1	BioPlanet_2019	1132	Transport of vitamins, nucleosides, and related molecules	0.9159	0.40087	0.0352156	0.972189	1	SLC35C1
Activated	1	BioPlanet_2019	1133	Drug metabolism: other enzymes	0.916381	0.480836	0.0419881	0.972189	2	UCK1, UGT2B4
Activated	1	BioPlanet_2019	1134	Salivary secretion	0.917717	0.565352	0.0485449	0.972747	4	ADCY9, PRKCB, ITPR2, SLC9A1
Activated	1	BioPlanet_2019	1135	Leishmaniasis	0.921667	0.522449	0.0426167	0.97509	3	PRKCB, TRAF6, RELA
Activated	1	BioPlanet_2019	1136	Fibrin clot formation (clotting cascade)	0.92236	0.387917	0.0313512	0.97509	1	PRCP
Activated	1	BioPlanet_2019	1137	Glycine, serine and threonine metabolism	0.92236	0.387917	0.0313512	0.97509	1	SHMT1
Activated	1	BioPlanet_2019	1138	Syndecan 2 pathway	0.928325	0.375775	0.0279477	0.980533	1	ITGA5
Activated	1	BioPlanet_2019	1139	RNA polymerase I transcription	0.931135	0.453545	0.032361	0.981775	2	TAF1C, TAF1A
Activated	1	BioPlanet_2019	1140	TAp63 pathway	0.931135	0.453545	0.032361	0.981775	2	TP53I3, PLK1
Activated	1	BioPlanet_2019	1141	Linoleic acid metabolism	0.938915	0.353632	0.0222896	0.988245	1	ABCD1
Activated	1	BioPlanet_2019	1142	Prion diseases	0.938915	0.353632	0.0222896	0.988245	1	MAP2K1
Activated	1	BioPlanet_2019	1143	Arachidonic acid metabolism	0.943401	0.429178	0.0250056	0.991448	2	GGT7, PTGES2
Activated	1	BioPlanet_2019	1144	Neurotransmitter release cycle	0.943608	0.343509	0.0199388	0.991448	1	UNC13B
Activated	1	BioPlanet_2019	1145	ATF2 transcription factor network	0.947006	0.421625	0.0229575	0.993396	2	ACHE, CDK4
Activated	1	BioPlanet_2019	1146	Antigen processing: cross presentation	0.947617	0.474148	0.0255117	0.993396	3	PSMD5, PSME4, TAPBP
Activated	1	BioPlanet_2019	1147	ALK in cardiac myocytes	0.947941	0.333949	0.0178539	0.993396	1	SMAD1
Activated	1	BioPlanet_2019	1148	Cardiac muscle contraction	0.950591	0.467965	0.0237124	0.995305	3	CACNB2, CACNA1C, SLC9A1
Activated	1	BioPlanet_2019	1149	Oxidative phosphorylation	0.954398	0.553846	0.0258508	0.997711	6	ATP6V1A, PPA2, COX15, ATP6V1B2, SDHC, ATP6V0A1
Activated	1	BioPlanet_2019	1150	Phagosome	0.955949	0.571273	0.0257362	0.997711	7	ATP6V1A, TUBA3E, ATP6V1B2, PIK3C3, ITGA5, TUBB4A, ATP6V0A1
Activated	1	BioPlanet_2019	1151	ATM-dependent DNA damage response	0.956073	0.456068	0.020487	0.997711	3	INSR, WNT5A, ATM
Activated	1	BioPlanet_2019	1152	RNA polymerase II transcription	0.956209	0.495088	0.0221696	0.997711	4	GTF2A1, CLP1, NELFA, GTF2E1
Activated	1	BioPlanet_2019	1153	Capped intron-containing pre-mRNA processing	0.958514	0.545395	0.0231092	0.998468	6	NXF1, CLP1, TPR, NUP153, NUP98, AAAS
Activated	1	BioPlanet_2019	1154	Response to elevated platelet cytosolic calcium	0.958595	0.450343	0.0190433	0.998468	3	WDR1, PRKCB, FLNA
Activated	1	BioPlanet_2019	1155	Innate immune system	0.96039	0.674012	0.0272411	0.998751	17	CREBBP, MAP2K1, NLRX1, PRKCSH, ECSIT, RELA, DNM2, SIGIRR, PANX1, CASP9, TRAF6, RPS6KA1, TAX1BP1, CASP2, PIK3C3, FADD, MAP2K7
Activated	1	BioPlanet_2019	1156	Metapathway biotransformation	0.961359	0.577934	0.0227752	0.998751	8	NDST2, NAA40, UGT2B4, CYP4B1, CHST14, KCNAB2, COMT, HS6ST1
Activated	1	BioPlanet_2019	1157	Collagen biosynthesis and modifying enzymes	0.961976	0.387518	0.0150223	0.998751	2	COL9A2, COLGALT1
Activated	1	BioPlanet_2019	1158	Plasma membrane estrogen receptor signaling	0.962191	0.300489	0.0115816	0.998751	1	GNAI2
Activated	1	BioPlanet_2019	1159	Amoebiasis	0.964777	0.475377	0.0170463	0.999996	4	PRKCB, PIK3CB, PTK2, RELA
Activated	1	BioPlanet_2019	1160	Amine ligand-binding G-protein coupled receptors	0.965097	0.293144	0.0104145	0.999996	1	CHRM4
Activated	1	BioPlanet_2019	1161	Beta-3 integrin cell surface interactions	0.967779	0.286149	0.00937174	0.999996	1	L1CAM
Activated	1	BioPlanet_2019	1162	Cleavage of growing transcript in the termination region	0.967779	0.286149	0.00937174	0.999996	1	CLP1
Activated	1	BioPlanet_2019	1163	Wnt interactions in lipid metabolism and immune response	0.972542	0.273113	0.00760401	0.999996	1	SIAH2
Activated	1	BioPlanet_2019	1164	Alpha-6 beta-1 and alpha-6 beta-4 integrin signaling	0.974653	0.267029	0.00685575	0.999996	1	RXRA
Activated	1	BioPlanet_2019	1165	Lipid digestion, mobilization, and transport	0.9784	0.255638	0.00558235	0.999996	1	FABP4
Activated	1	BioPlanet_2019	1166	Degradation of beta-catenin by the destruction complex	0.979306	0.33823	0.00707281	0.999996	2	PSMD5, PSME4
Activated	1	BioPlanet_2019	1167	Myc repressed pathway	0.979306	0.33823	0.00707281	0.999996	2	WNT5A, TSC2
Activated	1	BioPlanet_2019	1168	Amino acid and oligopeptide SLC transporters	0.98006	0.250299	0.00504131	0.999996	1	SLC7A1
Activated	1	BioPlanet_2019	1169	Muscle contraction	0.98006	0.250299	0.00504131	0.999996	1	SORBS1
Activated	1	BioPlanet_2019	1170	Malaria	0.983008	0.240261	0.00411749	0.999996	1	LRP1
Activated	1	BioPlanet_2019	1171	Basal cell carcinoma	0.987662	0.222416	0.00276125	0.999996	1	WNT5A
Activated	1	BioPlanet_2019	1172	Meiotic synapsis	0.987662	0.222416	0.00276125	0.999996	1	DIDO1
Activated	1	BioPlanet_2019	1173	Cytosolic DNA-sensing pathway	0.988611	0.21836	0.00250125	0.999996	1	RELA
Activated	1	BioPlanet_2019	1174	Electron transport chain	0.989257	0.352787	0.00381052	0.999996	3	SURF1, COX15, SDHC
Activated	1	BioPlanet_2019	1175	Messenger RNA processing	0.989776	0.491205	0.00504785	0.999996	8	NXF1, CLP1, TPR, NUP153, NUP98, CLASRP, AAAS, CLK2
Activated	1	BioPlanet_2019	1176	Cell adhesion molecules (CAMs)	0.992945	0.371627	0.00263105	0.999996	4	CLDN6, L1CAM, NEO1, PTPRF
Activated	1	BioPlanet_2019	1177	Proteasome degradation	0.993495	0.193633	0.00126363	0.999996	1	PSMD5
Activated	1	BioPlanet_2019	1178	Beta-1 integrin cell surface interactions	0.994884	0.184666	0.000947224	0.999996	1	ITGA5
Activated	1	BioPlanet_2019	1179	G alpha (i) signaling events	0.995086	0.436306	0.00214918	0.999996	7	GNG10, ADCY9, CHRM4, GNB4, RGS12, OPN5, GNAI2
Activated	1	BioPlanet_2019	1180	Messenger RNA splicing: major pathway	0.99564	0.179134	0.000782643	0.999996	1	CLP1
Activated	1	BioPlanet_2019	1181	Interleukin-1 regulation of extracellular matrix	0.995896	0.307307	0.00126386	0.999996	3	SMAD1, NFKBIE, RELA
Activated	1	BioPlanet_2019	1182	Influenza infection	0.995899	0.34722	0.00142688	0.999996	4	TPR, NUP153, NUP98, AAAS
Activated	1	BioPlanet_2019	1183	AP-1 transcription factor network	0.996285	0.173922	0.000647271	0.999996	1	FABP4
Activated	1	BioPlanet_2019	1184	Influenza viral RNA transcription and replication	0.99704	0.294632	0.000873491	0.999996	3	SMG7, SMG5, SMG6
Activated	1	BioPlanet_2019	1185	Parkinson's disease	0.998007	0.28073	0.000560146	0.999996	3	CASP9, SDHC, PARK7
Activated	1	BioPlanet_2019	1186	Oncostatin M	0.998081	0.479048	0.000920099	0.999996	12	CCNB1, RFC3, STAT3, GAB1, PGK1, NEDD4L, LIFR, ACSL3, HMGCR, GART, HK2, AURKA
Activated	1	BioPlanet_2019	1187	Cytoplasmic ribosomal proteins	0.998228	0.22612	0.000400927	0.999996	2	RPS6KA1, MRPL19
Activated	1	BioPlanet_2019	1188	Antigen processing and presentation	0.998459	0.149918	0.000231128	0.999996	1	TAPBP
Activated	1	BioPlanet_2019	1189	Respiratory electron transport, ATP biosynthesis by chemiosmotic coupling, and heat production by uncoupling proteins	0.998459	0.149918	0.000231128	0.999996	1	SDHC
Activated	1	BioPlanet_2019	1190	Leptin influence on immune response	0.998465	0.221908	0.000340788	0.999996	2	CPT1A, LIFR
Activated	1	BioPlanet_2019	1191	Drug metabolism: cytochrome P450	0.998687	0.146246	0.000192116	0.999996	1	UGT2B4
Activated	1	BioPlanet_2019	1192	Non-class A, B, C GPCRs	0.998967	0.141061	0.000145768	0.999996	1	CELSR3
Activated	1	BioPlanet_2019	1193	Hematopoietic cell lineage	0.99912	0.137804	0.000121358	0.999996	1	ITGA5
Activated	1	BioPlanet_2019	1194	Prolactin regulation of apoptosis	0.999138	0.206514	0.000178111	0.999996	2	CEBPB, SOCS7
Activated	1	BioPlanet_2019	1195	Neuroactive ligand-receptor interaction	0.999721	0.361452	0.000100796	0.999996	8	CHRNA2, GRM7, GIPR, PARD3, CHRM4, SCTR, CRHR2, GRIN1
Activated	1	BioPlanet_2019	1196	Systemic lupus erythematosus	0.999812	0.174658	3.28699e-05	0.999996	2	HIST1H2AM, HIST1H2AA
Activated	1	BioPlanet_2019	1197	Cytokine-cytokine receptor interaction	0.999989	0.228983	2.53446e-06	0.999996	5	IFNAR2, LIFR, ACVR1B, ACVR2B, ACVR2A
Activated	1	BioPlanet_2019	1198	Translation	0.999991	0.0796521	7.18243e-07	0.999996	1	SPCS3
Activated	1	BioPlanet_2019	1199	Signaling by GPCR	0.999994	0.421196	2.5803e-06	0.999996	34	DAGLA, ROCK1, GIPR, CHRM4, PDE3B, ITPR2, GNAI2, CRHR2, FGD3, ABR, PPP3CB, GNG10, PPP3CC, GRK5, GRM7, RPS6KA1, MAP2K1, PRKCH, TRPC6, PRKCB, ARHGEF17, PRKCE, WNT5A, SCTR, DGKZ, OPN5, VAV2, TIAM1, ADCY9, CDK5, GNB4, RGS12, RAF1, PDE7A
Activated	1	BioPlanet_2019	1200	GPCR ligand binding	0.999995	0.265868	1.34749e-06	0.999996	9	GNG10, GRM7, GIPR, CHRM4, WNT5A, SCTR, GNB4, OPN5, CRHR2
Activated	1	BioPlanet_2019	1201	Olfactory transduction	0.999995	0.0272959	1.32896e-07	0.999996	1	ARRB2
Activated	1	BioPlanet_2019	1202	Class A GPCRs (rhodopsin-like)	0.999996	0.0947385	3.92991e-07	0.999996	2	GPR12, CHRM4
Activated	1	GO_Biological_Process_2018	1	protein phosphorylation (GO:0006468)	1.19701e-08	2.23569	40.7809	3.8775e-05	72	DDR1, GSK3A, MAML1, MAST3, ILK, PIK3CB, STK11, PPP3CB, PPP4R1, RPS6KA1, MAP3K8, MAP3K9, EPHB1, EPHB4, PRKCI, MAP2K1, PRKCH, PRKCB, DAPK1, PRKCE, DAPK3, INSRR, DYRK1A, PHKA1, TYK2, MASTL, ERN2, CCNE1, FAM20B, CRY1, BIRC5, FAM20C, BIRC6, PIK3C3, PRKD1, RAF1, CSNK1G1, PRKAA1, PKN3, ACVR1B, AURKB, AURKA, PAK1, RELN, ACVR1C, GRK5, ABL2, RICTOR, CSK, MAP4K5, MAP4K3, MAPK4, MARK1, NEK6, CDC42BPG, INSR, …
Activated	1	GO_Biological_Process_2018	2	phosphorylation (GO:0016310)	2.09992e-08	2.35844	41.6943	3.8775e-05	62	GSK3A, MAML1, ILK, PIK3CB, STK11, PPP3CB, PPP4R1, RPS6KA1, MAP3K8, MAP3K9, PRKCI, MAP2K1, PRKCH, PRKCB, DAPK1, PRKCE, DAPK3, DYRK1A, PHKA1, TYK2, DGKZ, ERN2, CCNE1, FAM20B, BIRC5, FAM20C, BIRC6, PIK3C3, PRKD1, RAF1, PRKAA1, PKN3, ACVR1B, AURKB, AURKA, PAK1, TKFC, ACVR1C, PGK1, CSK, MAP4K5, MAP4K3, MAPK4, MARK1, SURF1, NEK6, CDC42BPG, INSR, PLK1, STAT3, EIF2AK3, BRAF, CLK2, CDK8, CDK5, CDK4, WNK1,…
Activated	1	GO_Biological_Process_2018	3	ubiquitin-dependent protein catabolic process (GO:0006511)	2.70905e-07	2.31111	34.9474	0.000333484	54	GSK3A, UBXN2A, RNF14, LTN1, BUB1B, RNF19B, UBE3B, ARRB2, CDC23, HERC2, PSMD5, RNF19A, CDC27, ARIH2, RNF111, FBXW4, KCTD2, TRPC4AP, KCTD6, KLHL42, DDB1, RNF126, PSME4, CLOCK, CACUL1, ANAPC1, KLHL18, ANAPC15, ANAPC16, VPS4A, NEDD4L, RNF5, ZNRF1, ZNRF2, C18ORF25, BTBD3, UBR5, ATE1, ZRANB1, ANKIB1, RANBP3, UBE2C, FBXL19, SYVN1, HUWE1, NTAN1, BTBD9, KLHL20, ABTB1, RNF145, NPLOC4, RLIM, UBAP1, STUB1
Activated	1	GO_Biological_Process_2018	4	protein ubiquitination (GO:0016567)	1.02663e-06	1.97727	27.265	0.000947838	70	LRSAM1, UBE2D4, RNF14, IPP, RNF19B, KEAP1, ARRB2, UBE3B, BACH1, HERC2, PSMD5, RNF19A, TRIM24, ARIH2, RNF111, TRIM23, FBXW4, FBXW8, MSL2, TRPC4AP, DDB2, KLHL42, DDB1, TRAF7, RNF126, TRAF6, PSME4, PEX5, BIRC5, BIRC6, CACUL1, CBLL1, PDZRN3, CUL9, RNF31, KLHL18, ANAPC16, NEDD4L, UBR2, RNF5, ZNRF1, ZNRF2, C18ORF25, HECTD1, BTBD3, UBR5, TMEM129, KLHL29, ANKIB1, UBE2C, FBXL19, SIAH2, PLK1, SYVN1, HUWE1,…
Activated	1	GO_Biological_Process_2018	5	proteasome-mediated ubiquitin-dependent protein catabolic process (GO:0043161)	2.13735e-06	2.29912	30.0171	0.00120464	46	GSK3A, ANAPC15, ANAPC16, UBXN2A, LTN1, NEDD4L, BUB1B, UBR2, ARRB2, AURKB, USP19, AURKA, ZNRF1, CCNB1, ZNRF2, CDC23, HERC2, C18ORF25, PSMD5, BTBD3, CDC27, TMEM129, RNF111, FBXW4, UBE2C, WFS1, EDEM1, FBXL19, PLK1, SYVN1, KCTD2, BTBD9, KLHL42, KLHL20, FBXO31, DDB1, ABTB1, RNF145, RNF126, NPLOC4, PSME4, RLIM, STUB1, FBXL5, CLOCK, ANAPC1
Activated	1	GO_Biological_Process_2018	6	regulation of small GTPase mediated signal transduction (GO:0051056)	2.29931e-06	3.04681	39.5565	0.00120464	28	ARHGAP1, ARHGAP39, FOXM1, ARHGAP35, ARHGAP44, FGD3, ABR, RHOT1, RELN, RACGAP1, SH3BP1, ARHGDIA, SRGAP2, CGNL1, ARHGEF17, NCOA3, ARAP1, ARHGAP26, MYO9A, CD2AP, ARHGAP23, VAV2, ARHGAP33, TIAM1, ARHGAP32, DEPDC1B, ARHGAP31, RHOQ
Activated	1	GO_Biological_Process_2018	7	glycerophospholipid biosynthetic process (GO:0046474)	2.38257e-06	2.84305	36.8099	0.00120464	31	ACHE, VAC14, MTMR12, SLC44A2, MTMR14, PIK3CB, PIK3C2A, LCLAT1, MTMR6, PLD2, PTDSS2, PTDSS1, INPP5F, GPAT4, GPAT2, CDIPT, PCYT1A, PLEKHA1, STARD7, AGK, DDHD2, PLEKHA3, PLEKHA4, CRLS1, SYNJ1, RAB14, LPCAT4, PI4KA, PNPLA3, FAR1, PIK3C3
Activated	1	GO_Biological_Process_2018	8	cellular protein modification process (GO:0006464)	2.60956e-06	1.64222	21.113	0.00120464	117	MAML1, ARAF, KEAP1, PARK7, GOLGA2, STK11, PPP4R1, PSMD5, RPS6KA1, MAP3K8, MAP3K9, CHGB, FBXW4, PRKCI, MAP2K1, PRKCH, FBXW8, WSB2, DAPK1, PRKCB, PRKCE, DAPK3, DYRK1A, PHKA1, KCTD6, KLHL42, CTDNEP1, ERN2, CCNE1, PSME4, PRKD1, RAF1, CUL9, DCUN1D3, MTMR6, MAN2A2, HLCS, ABL2, MARK1, WFS1, NEK6, INSR, PLK1, EIF2AK3, B3GALT6, WDYHV1, BRAF, FBXO31, KLHL20, CLK2, CDK8, CDK5, TMEM115, WNK1, CDK4, WNK2, AAK…
Activated	1	GO_Biological_Process_2018	9	regulation of mitotic sister chromatid separation (GO:0010965)	4.64019e-06	13.8244	169.774	0.00190402	8	CDC23, UBE2C, NEK6, PLK1, TPR, CDC27, CDC6, ANAPC1
Activated	1	GO_Biological_Process_2018	10	protein polyubiquitination (GO:0000209)	1.2536e-05	2.19014	24.7198	0.00452551	43	RNF31, LRSAM1, UBE2D4, RNF14, NEDD4L, RNF19B, UBR2, UBE3B, RNF5, ZNRF1, ZNRF2, CDC23, C18ORF25, HECTD1, PSMD5, RNF19A, CDC27, TMEM129, UBR5, ARIH2, RNF111, FBXW4, ANKIB1, FBXW8, UBE2C, SIAH2, FBXL19, SYVN1, HUWE1, MARCH5, DDB2, KLHL42, KLHL20, FBXO31, RNF145, RNF126, UBOX5, TRAF6, PSME4, RLIM, STUB1, FBXL5, ANAPC1
Activated	1	GO_Biological_Process_2018	11	mitotic cell cycle phase transition (GO:0044772)	1.34797e-05	2.37476	26.6313	0.00452551	36	DCTN1, PKMYT1, FOXM1, ACVR1B, AURKA, EPS8, CCNB2, ORC4, ACTR1A, CCNB1, CDC23, CDC27, CNTRL, CEP290, CLASP1, CDKN2D, RANBP3, UBE2C, PLK1, HAUS3, CDC6, HAUS5, MASTL, TUBB4A, CKAP5, CDC25A, HINFP, DNM2, CCNY, CCNE1, CDK4, CACUL1, CHMP7, ANAPC1, TAF2, PAFAH1B1
Activated	1	GO_Biological_Process_2018	12	vesicle-mediated transport (GO:0016192)	1.75804e-05	1.93855	21.2246	0.00508718	56	DENND1A, AP2A1, FMN2, PIK3C2A, ACTR1A, GIT1, APPL1, TBC1D10B, BCAS3, PRKCI, VPS33A, NCOA3, AKTIP, TSC2, SCRIB, ARAP1, DNM2, RNF126, HEATR5A, BIN1, PIK3C3, RIN3, PRKD1, CHMP7, RHOQ, CSNK1G1, LRP1, DCTN1, VPS4A, AGAP1, DENND3, ASAP1, SNX33, ASAP2, CECR2, MICALL1, CLTCL1, RAB6A, TBC1D17, ATP9B, ATP9A, CYTH1, VPS16, ARFGEF1, ARFGEF2, RIC1, GBF1, FAM160A2, NECAP1, CDK5, RAB14, HOOK2, SGSM3, CEP83, MON…
Activated	1	GO_Biological_Process_2018	13	regulation of cell cycle (GO:0051726)	1.79078e-05	2.37199	25.9265	0.00508718	35	LIN9, PKMYT1, FOXM1, LRP6, CCNB2, PAK1, CCNB1, GRK5, RBBP4, TP53BP2, MAP3K8, MYBL2, MAP4K5, MAP2K7, ZNF268, MAP4K3, MAP2K5, PHACTR4, MAP2K1, STRADA, NEK6, DAPK3, PLK1, GBF1, STAT3, TSC2, MASTL, CDC25A, PER2, BOP1, NR4A1, CDK8, CDK4, MADD, BIRC5
Activated	1	GO_Biological_Process_2018	14	regulation of intracellular signal transduction (GO:1902531)	2.06016e-05	1.91383	20.6505	0.00543442	57	ARAF, ARHGAP1, EHMT1, ARHGAP39, CHD3, ARHGAP35, ARHGAP44, FLCN, STK11, PPP1R13L, ARHGDIA, C3ORF58, PPP1R16B, PRMT5, RFC3, RFC2, NCOA3, ARHGEF17, TOP3A, WNT5A, ARAP1, VAV2, TTI1, TIAM1, DEPDC1B, KAT6A, TELO2, RHOQ, PRKAA1, NLRX1, PHLPP1, RELA, AURKB, AURKA, FGD3, ABR, PAK1, RHOT1, RBBP4, RACGAP1, SMYD2, TP53BP2, RICTOR, SRGAP2, NEK8, GDF1, ARHGAP26, MYO9A, ARHGAP23, ARHGAP33, TPX2, BOP1, ARHGAP32,…
Activated	1	GO_Biological_Process_2018	15	proteasomal protein catabolic process (GO:0010498)	2.70761e-05	2.25732	23.7399	0.00645584	37	GSK3A, ANAPC15, ANAPC16, UBXN2A, LTN1, KEAP1, NEDD4L, BUB1B, ARRB2, RNF5, ZNRF1, ZNRF2, CDC23, HERC2, C18ORF25, PSMD5, BTBD3, CDC27, RNF111, ATE1, UBE2C, FBXL19, SYVN1, KCTD2, NR1D1, BTBD9, KLHL42, KLHL20, DDB1, ABTB1, RNF145, RNF126, PSME4, RLIM, STUB1, CLOCK, ANAPC1
Activated	1	GO_Biological_Process_2018	16	endosomal transport (GO:0016197)	2.97094e-05	2.27532	23.7181	0.00645584	36	DCTN1, DENND1A, VPS4A, ARHGAP1, AP2A1, DENND3, SNX33, SNX27, BLOC1S1, WDR91, MICALL1, CLTCL1, RAB6A, TBC1D17, TBC1D10B, VPS16, RIC1, VPS33A, AKTIP, GBF1, SCRIB, VPS37B, KLHL20, MYO1D, DOPEY2, RNF126, FAM160A2, HEATR5A, HOOK2, RAB14, BIN1, UBAP1, PIK3C3, STAM2, CHMP7, PICALM
Activated	1	GO_Biological_Process_2018	17	protein modification by small protein conjugation (GO:0032446)	2.97182e-05	1.92212	20.0357	0.00645584	54	UBE2D4, RNF14, IPP, KEAP1, ARRB2, UBE3B, BACH1, HERC2, TRIM24, ARIH2, RNF111, TRIM23, PIAS3, FBXW8, MSL2, TRPC4AP, PIAS2, KLHL42, DDB1, TRAF7, PEX5, BIRC5, BIRC6, NUP98, CBLL1, PDZRN3, NUP58, CUL9, KLHL18, ANAPC16, DCUN1D3, NEDD4L, UBR2, AAAS, AURKB, ZNRF1, HECTD1, TPR, UBR5, TMEM129, KLHL29, UBE2C, PLK1, SYVN1, HUWE1, NUP153, KLHL20, RFWD3, UVSSA, TSPAN17, RLIM, STUB1, FBXL5, KBTBD7
Activated	1	GO_Biological_Process_2018	18	positive regulation of autophagy (GO:0010508)	3.49947e-05	3.80583	39.049	0.00717974	16	GPSM1, BNIP3L, SCOC, PRKAA1, ROCK1, DAPK1, BNIP3, TSC2, HTT, PIK3CB, PARK7, TPCN1, FLCN, STK11, SESN3, PRKD1
Activated	1	GO_Biological_Process_2018	19	regulation of cell cycle process (GO:0010564)	4.30154e-05	3.24924	32.6678	0.00836083	19	CUL9, PRMT5, SETD2, DAPK3, PLK1, FOXM1, PKMYT1, AURKB, USP19, AURKA, FLCN, ZFYVE26, RACGAP1, CDK5, BIN1, PIK3C3, BIRC6, ATF5, GIT1
Activated	1	GO_Biological_Process_2018	20	regulation of mitotic metaphase/anaphase transition (GO:0030071)	5.71822e-05	10.5768	103.327	0.0105587	7	CDC23, ESPL1, UBE2C, NEK6, PLK1, NSMCE2, CDC6
Activated	1	GO_Biological_Process_2018	21	autophagy of nucleus (GO:0044804)	6.41197e-05	8.06204	77.837	0.0109556	8	ATG9B, ATG9A, ATG2A, ATG4B, WDR45, ATG13, ATG4D, ATG2B
Activated	1	GO_Biological_Process_2018	22	protein autophosphorylation (GO:0046777)	6.52649e-05	2.41788	23.3012	0.0109556	29	DDR1, ACVR1B, AURKB, AURKA, STK11, PAK1, GRK5, ABL2, CSK, MAP3K9, EPHB1, EPHB4, DAPK1, INSR, NEK6, DAPK3, INSRR, DYRK1A, EIF2AK3, TYK2, PTK2, CLK2, MOS, WNK2, AAK1, ATM, PRKD1, FGFR3, FGFR1
Activated	1	GO_Biological_Process_2018	23	regulation of GTPase activity (GO:0043087)	0.000100348	2.3113	21.2799	0.0161124	30	GPSM1, ARHGAP1, ARHGAP35, RAP1GAP, FGD3, ABR, RACGAP1, SH3BP1, PLXNA1, SRGAP2, TBC1D10B, PLXNA3, ARFGEF1, BCAS3, RIC1, ARAP1, MUT, PTK2, ARHGAP23, VAV2, TBC1D20, SGSM3, PLXNB3, RAPGEF1, RAB3GAP2, PKP4, AGRN, CPEB2, RAB3GAP1, PICALM
Activated	1	GO_Biological_Process_2018	24	dicarboxylic acid metabolic process (GO:0043648)	0.00011464	3.77038	34.2114	0.0174833	14	STAT5B, MDH1, MDH2, GPT2, SHMT1, GOT2, DLST, ACLY, MTHFD1L, FPGS, OGDH, ME3, SLC25A32, ALDH18A1
Activated	1	GO_Biological_Process_2018	25	regulation of metaphase/anaphase transition of cell cycle (GO:1902099)	0.000121314	20.1254	181.473	0.0174833	5	CDC23, UBE2C, NEK6, PLK1, CDC6
Activated	1	GO_Biological_Process_2018	26	establishment or maintenance of epithelial cell apical/basal polarity (GO:0045197)	0.000123089	5.26161	47.3682	0.0174833	10	SLC9A3R1, PRKCI, WDR1, SH3BP1, DLG3, PARD3, SCRIB, LIN7C, LIN7B, MYO9A
Activated	1	GO_Biological_Process_2018	27	nuclear envelope disassembly (GO:0051081)	0.000132582	4.27425	38.1618	0.0181343	12	CTDNEP1, CCNB2, CCNB1, DCTN1, PRKCB, NEK6, TPR, PLK1, NUP153, NUP98, AAAS, NUP58
Activated	1	GO_Biological_Process_2018	28	phosphatidylinositol biosynthetic process (GO:0006661)	0.000144069	2.91894	25.8186	0.0190017	19	VAC14, PIGU, MTMR12, PIGO, PLEKHA1, MTMR14, PLEKHA3, PIK3CB, PLEKHA4, PIK3C2A, PIGV, MTMR6, INPP5F, SYNJ1, RAB14, PIGA, PI4KA, PIK3C3, CDIPT
Activated	1	GO_Biological_Process_2018	29	regulation of mitotic cell cycle phase transition (GO:1901990)	0.000162134	2.27636	19.866	0.020647	29	PID1, ANAPC15, ANAPC16, DCTN1, BUB1B, AURKA, CCNB1, ACTR1A, CDC23, PSMD5, CDC27, CNTRL, E2F1, CEP290, CLASP1, UBE2C, NEK6, PLK1, MAD2L1BP, HAUS3, CDC6, HAUS5, CKAP5, TUBB4A, DDB1, TPX2, PSME4, ANAPC1, PAFAH1B1
Activated	1	GO_Biological_Process_2018	30	regulation of cellular catabolic process (GO:0031329)	0.000208019	3.74929	31.786	0.0251635	13	ROCK1, DAPK1, DAPK3, TYSND1, SOGA1, WDR24, HDAC6, TPCN2, RPTOR, WDR91, ABL2, ATM, DEPDC5
Activated	1	GO_Biological_Process_2018	31	G2/M transition of mitotic cell cycle (GO:0000086)	0.000222591	2.56896	21.6054	0.0251635	22	DCTN1, PLK1, HAUS3, HAUS5, PKMYT1, FOXM1, MASTL, BACH1, CKAP5, TUBB4A, CDC25A, DNM2, AURKA, CCNB2, CCNB1, ACTR1A, CCNY, CNTRL, CEP290, CLASP1, TAF2, PAFAH1B1
Activated	1	GO_Biological_Process_2018	32	cytoskeleton organization (GO:0007010)	0.000222591	2.56896	21.6054	0.0251635	22	PRKCI, ZRANB1, MAST3, RTKN2, MICAL3, FITM2, PTK2, PLD2, KLHL20, NCKIPSD, FGD3, CECR2, ZMYM3, BIN1, DAG1, PACSIN2, PACSIN3, FLNB, BRWD1, PDZD8, RHOQ, MARK1
Activated	1	GO_Biological_Process_2018	33	protein ubiquitination involved in ubiquitin-dependent protein catabolic process (GO:0042787)	0.000224857	3.30558	27.7671	0.0251635	15	KLHL18, ANKIB1, RNF14, HUWE1, RNF19B, NEDD4L, UBE3B, BTBD9, RNF5, ABTB1, RNF19A, BTBD3, UBR5, ARIH2, CACUL1
Activated	1	GO_Biological_Process_2018	34	protein acylation (GO:0043543)	0.00027346	4.65375	38.181	0.0297026	10	NAT6, CREBBP, ABHD17B, ABHD17A, KAT6A, ZDHHC5, ABHD17C, ZDHHC16, CLOCK, ZDHHC15
Activated	1	GO_Biological_Process_2018	35	phosphatidylinositol metabolic process (GO:0046488)	0.000310607	2.63827	21.3093	0.0327734	20	VAC14, PLA2G4F, MTMR12, PLEKHA1, MTMR14, MBOAT7, TTC7B, PLEKHA3, PIK3CB, PLEKHA4, PIK3C2A, MTMR6, EFR3A, INPP5F, SYNJ1, RAB14, PI4KA, PIK3C3, IP6K1, CDIPT
Activated	1	GO_Biological_Process_2018	36	regulation of mitotic cell cycle (GO:0007346)	0.000346281	2.27326	18.1139	0.0355227	26	CUL9, DCTN1, PKMYT1, SLC9A3R1, CCNB1, PAK1, HSF1, MAP3K8, MAP2K7, MAP4K5, ZNF268, MAP2K5, MAP4K3, PRMT5, MAP2K1, STRADA, ANGEL2, NEK6, DAPK3, PLK1, GBF1, SCRIB, DDB1, TPX2, CDK8, BIRC5
Activated	1	GO_Biological_Process_2018	37	mitotic nuclear envelope disassembly (GO:0007077)	0.000375583	4.03436	31.8191	0.0365008	11	CTDNEP1, CCNB2, CCNB1, PRKCB, NEK6, TPR, PLK1, NUP153, NUP98, AAAS, NUP58
Activated	1	GO_Biological_Process_2018	38	posttranscriptional regulation of gene expression (GO:0010608)	0.000375583	4.03436	31.8191	0.0365008	11	NANOS1, MTPN, DDX6, ATXN2, ZC3H7B, NACC2, RC3H1, GEMIN5, PARP9, METAP1, PUM2
Activated	1	GO_Biological_Process_2018	39	protein depolymerization (GO:0051261)	0.000389309	5.68931	44.6675	0.0368646	8	KIF18B, WDR1, VPS4A, TWF2, MICAL3, KATNB1, KIF24, CKAP5
Activated	1	GO_Biological_Process_2018	40	intracellular steroid hormone receptor signaling pathway (GO:0030518)	0.00040245	3.26159	25.4989	0.0370715	14	YAP1, RNF14, NCOA6, NCOA3, MED16, ARID1A, PIAS2, MED12, GRIP1, MED14, MED24, CCNE1, UBR5, TADA3
Activated	1	GO_Biological_Process_2018	41	positive regulation of cellular catabolic process (GO:0031331)	0.000413472	2.64938	20.6411	0.0370715	19	PTPN1, PFKFB4, PRKAA1, PFKFB3, ROCK1, DAPK1, INSR, BNIP3, RC3H1, FURIN, PIK3CB, SNX33, TPCN1, FLCN, STK11, ADAM9, PACSIN3, PRKD1, PPARA
Activated	1	GO_Biological_Process_2018	42	regulation of Ras protein signal transduction (GO:0046578)	0.000435623	2.82353	21.8506	0.0370715	17	DENND1A, AGAP1, ASAP1, ARAP1, ASAP2, FOXM1, ARHGAP44, EPS8, SH3BP1, ARHGDIA, SGSM3, MADD, SHOC2, RAF1, RALGPS1, GIT1, APPL1
Activated	1	GO_Biological_Process_2018	43	regulation of apoptotic process (GO:0042981)	0.000437882	1.50501	11.6391	0.0370715	89	DDR1, ARAF, APIP, FMN2, PARK7, SH3RF1, CASP9, MYDGF, FLCN, RASSF2, ARHGDIA, RPS6KA1, TRIM24, ARL6IP5, CASP2, MAP3K8, DIP2A, EPHB1, EPHB4, UNC13B, BNIP3L, KLF11, USP47, PRKCI, MAP2K1, DAPK1, STRADA, ARHGEF17, DAPK3, INSRR, WNT5A, NME3, SCRIB, ZNF16, VAV2, DNM2, TIAM1, BIN1, TRAF6, MADD, BIRC5, BIRC6, IRF5, ATF5, RAF1, PRKAA1, PHLPP1, DCUN1D3, HPN, HTT, RELA, FAM129B, PRDX3, FGD3, ABR, PRDX2, PAK1,…
Activated	1	GO_Biological_Process_2018	44	mitochondrion disassembly (GO:0061726)	0.000441686	4.32087	33.3783	0.0370715	10	RB1CC1, ATG9B, BNIP3, ATG9A, ATG2A, ATG4B, WDR45, ATG13, ATG4D, ATG2B
Activated	1	GO_Biological_Process_2018	45	cardiolipin acyl-chain remodeling (GO:0035965)	0.000455933	24.1359	185.682	0.0374169	4	HADHB, HADHA, TAZ, LCLAT1
Activated	1	GO_Biological_Process_2018	46	insulin receptor signaling pathway (GO:0008286)	0.000473366	3.19988	24.4971	0.0380031	14	ATP6V1A, GSK3A, C2CD5, INSR, IRS4, GAB1, IDE, SORBS1, PIK3C2A, SOGA1, ATP6V1B2, RHOQ, APPL1, ATP6V0A1
Activated	1	GO_Biological_Process_2018	47	regulation of RNA export from nucleus (GO:0046831)	0.000550847	8.05279	60.4286	0.0432825	6	SETD2, CPSF6, ZC3H3, TPR, NUP153, NUDT4
Activated	1	GO_Biological_Process_2018	48	regulation of endocytosis (GO:0030100)	0.000647474	3.08318	22.6381	0.0485002	14	PTPN1, LRSAM1, LRP1, TSC2, NEDD4L, SNX33, RAB14, PACSIN2, AAK1, PACSIN3, ABL2, PRKD1, CBLL1, PICALM
Activated	1	GO_Biological_Process_2018	49	cell cycle G2/M phase transition (GO:0044839)	0.000649651	2.40407	17.6437	0.0485002	21	DCTN1, PLK1, HAUS3, HAUS5, PKMYT1, FOXM1, MASTL, CKAP5, TUBB4A, CDC25A, DNM2, AURKA, CCNB2, CCNB1, ACTR1A, CCNY, CNTRL, CEP290, CLASP1, TAF2, PAFAH1B1
Activated	1	GO_Biological_Process_2018	50	negative regulation of TOR signaling (GO:0032007)	0.00068798	4.03237	29.3627	0.0485002	10	FLCN, GSK3A, PRKAA1, STK11, SESN3, TSC2, UBR2, ATM, DEPDC5, ITFG2
Activated	1	GO_Biological_Process_2018	51	androgen receptor signaling pathway (GO:0030521)	0.00068798	4.03237	29.3627	0.0485002	10	MED12, GRIP1, MED14, MED24, RNF14, CCNE1, NCOA3, MED16, ARID1A, PIAS2
Activated	1	GO_Biological_Process_2018	52	autophagy of mitochondrion (GO:0000422)	0.00068798	4.03237	29.3627	0.0485002	10	RB1CC1, ATG9B, BNIP3, ATG9A, ATG2A, ATG4B, WDR45, ATG13, ATG4D, ATG2B
Activated	1	GO_Biological_Process_2018	53	regulation of protein localization to cell surface (GO:2000008)	0.000696049	5.08988	37.0039	0.0485002	8	TOR1A, GBF1, NEDD4L, SNX33, KCNAB2, TM9SF4, RAB11FIP5, PICALM
Activated	1	GO_Biological_Process_2018	54	cellular response to DNA damage stimulus (GO:0006974)	0.00078314	1.78307	12.7529	0.0535581	42	YAP1, CCNK, RTEL1, USP16, TRRAP, SMC5, FMN2, PARK7, BACH1, CASP9, STK11, HERC2, RECQL5, POLD1, UBR5, E2F1, CASP2, POLH, ZRANB3, USP47, RFC3, NCOA6, RFC2, INTS3, USP3, FANCA, ZDHHC16, MASTL, DDB2, HINFP, FBXO31, SETX, DDB1, NSMCE4A, RFWD3, PSME4, CRY1, INTS7, ATM, CLOCK, CACUL1, BCL2L2
Activated	1	GO_Biological_Process_2018	55	cytoplasmic mRNA processing body assembly (GO:0033962)	0.000822758	10.061	71.4621	0.054258	5	DDX6, ATXN2, RC3H1, PATL2, EDC3
Activated	1	GO_Biological_Process_2018	56	protein localization to pre-autophagosomal structure (GO:0034497)	0.000822758	10.061	71.4621	0.054258	5	PACS2, ATG9B, ATG9A, WDR45, ATG13
Activated	1	GO_Biological_Process_2018	57	nuclear-transcribed mRNA catabolic process, deadenylation-dependent decay (GO:0000288)	0.00084506	3.14803	22.2758	0.054751	13	DDX6, CNOT6L, RC3H1, EDC3, PATL2, PAN2, EXOSC6, EXOSC5, PAN3, CNOT11, DCP1A, PAIP1, DCP1B
Activated	1	GO_Biological_Process_2018	58	autophagosome organization (GO:1905037)	0.00093135	3.30104	23.0375	0.0587655	12	PACS2, UBXN2A, RB1CC1, ATG9B, ATG9A, ATG2A, ATG4B, PIK3C3, WDR45, ATG13, ATG4D, ATG2B
Activated	1	GO_Biological_Process_2018	59	ciliary basal body-plasma membrane docking (GO:0097711)	0.000938848	2.60824	18.1817	0.0587655	17	IQCB1, C2CD3, DCTN1, PLK1, KIF24, HAUS3, HAUS5, CKAP5, TUBB4A, ACTR1A, CNTRL, CEP83, CEP162, CEP290, CLASP1, PAFAH1B1, CEP89
Activated	1	GO_Biological_Process_2018	60	regulation of establishment of protein localization (GO:0070201)	0.000999079	16.0898	111.159	0.0607283	4	PTP4A3, KIAA0586, GAPVD1, CEP290
Activated	1	GO_Biological_Process_2018	61	regulation of hydrolase activity (GO:0051336)	0.00100309	2.79551	19.3021	0.0607283	15	NANOS1, ARHGAP1, ARHGAP35, RAP1GAP, PTK2, VAV2, FGD3, RACGAP1, PLXNB3, PLXNA1, RAB3GAP2, RAB3GAP1, TBC1D10B, PAFAH1B1, PLXNA3
Activated	1	GO_Biological_Process_2018	62	regulation of glycolytic process (GO:0006110)	0.00109866	3.22751	21.9912	0.0654411	12	HDAC4, PRKAA1, PFKFB4, PFKFB3, PGAM1, INSR, TPR, NUP153, NUP98, PPARA, AAAS, NUP58
Activated	1	GO_Biological_Process_2018	63	histone modification (GO:0016570)	0.001191	2.54356	17.1257	0.0687748	17	HDAC4, HDAC5, CREBBP, USP16, TRRAP, USP3, HUWE1, EHMT1, BAZ2A, AURKB, HDAC6, HLCS, ATXN7, SIN3A, KAT6A, MIER2, KANSL3
Activated	1	GO_Biological_Process_2018	64	N-glycan processing (GO:0006491)	0.00119187	6.58793	44.3515	0.0687748	6	EDEM3, MAN2A2, MAN1A2, EDEM1, EDEM2, MGAT4B
Activated	1	GO_Biological_Process_2018	65	regulation of ubiquitin protein ligase activity (GO:1904666)	0.00126523	4.03038	26.8927	0.0711125	9	GOLGA2, CCNB1, ANAPC15, CDC23, ANAPC16, UBE2C, CDC27, PLK1, ANAPC1
Activated	1	GO_Biological_Process_2018	66	autophagosome assembly (GO:0000045)	0.00129015	3.15717	21.0047	0.0711125	12	PACS2, UBXN2A, RB1CC1, ATG9B, ATG9A, ATG2A, ATG4B, PIK3C3, WDR45, ATG13, ATG4D, ATG2B
Activated	1	GO_Biological_Process_2018	67	positive regulation of cell morphogenesis involved in differentiation (GO:0010770)	0.00129015	3.15717	21.0047	0.0711125	12	DOCK5, FBXW8, ARHGDIA, NCOA3, SS18L1, CAPRIN2, MYADM, PLXNB3, FLNA, PLXNA1, CRKL, PLXNA3
Activated	1	GO_Biological_Process_2018	68	mitotic nuclear division (GO:0140014)	0.00133299	2.82548	18.7056	0.0723932	14	UBE2C, PLK1, EPS8, GOLGA2, HIRA, TPX2, KIF18B, ESPL1, KIF3B, BIRC5, FLNA, MYBL2, CHMP7, CLASP1
Activated	1	GO_Biological_Process_2018	69	monocarboxylic acid metabolic process (GO:0032787)	0.00139561	2.42427	15.9382	0.0746956	18	MCCC2, PDHX, STAT5B, ACOT11, GOT2, CROT, ACACB, ALDH4A1, PER2, NPC1, MTHFD1L, HLCS, BSG, ME3, GPAT2, ACAA1, PPARA, ACSBG2
Activated	1	GO_Biological_Process_2018	70	nuclear envelope organization (GO:0006998)	0.00149263	4.39509	28.5998	0.0767824	8	CTDNEP1, TOR1A, UBXN2A, DCTN1, REEP3, VPS4A, PLK1, CHMP7
Activated	1	GO_Biological_Process_2018	71	positive regulation of macroautophagy (GO:0016239)	0.00152073	3.5572	23.0811	0.0767824	10	GPSM1, BNIP3L, SCOC, LRSAM1, SESN3, BNIP3, HTT, TSC2, RAB3GAP2, RAB3GAP1
Activated	1	GO_Biological_Process_2018	72	regulation of intracellular pH (GO:0051453)	0.00152073	3.5572	23.0811	0.0767824	10	SLC4A8, VPS33A, SLC9A8, CHORDC1, SLC4A1, SLC26A11, GPR89B, TM9SF4, SLC9A1, TMEM165
Activated	1	GO_Biological_Process_2018	73	regulation of actin cytoskeleton organization (GO:0032956)	0.0015254	2.77901	18.0233	0.0767824	14	ROCK1, LRP1, DAPK3, TWF2, RND3, ARHGAP35, ARHGAP44, EPS8, CCDC88A, SH3BP1, ARHGDIA, ABL2, RICTOR, RHOQ
Activated	1	GO_Biological_Process_2018	74	regulation of protein localization to plasma membrane (GO:1903076)	0.00153856	2.91421	18.8751	0.0767824	13	PRKCI, PID1, PRKCH, LRP1, PRKCE, VPS4A, SORBS1, CDK5, TMBIM1, PPFIA1, RHOQ, APPL1, PICALM
Activated	1	GO_Biological_Process_2018	75	cytosolic transport (GO:0016482)	0.00158733	2.32672	14.9973	0.0781601	19	RIC1, DCTN1, AKTIP, GBF1, AP2A1, KLHL20, MYO1D, DOPEY2, RNF126, FAM160A2, HOOK2, HEATR5A, RAB14, WDR91, CLTCL1, PIK3C3, TBC1D17, RAB6A, TBC1D10B
Activated	1	GO_Biological_Process_2018	76	positive regulation of microtubule polymerization or depolymerization (GO:0031112)	0.00166545	4.97488	31.8276	0.0781914	7	CLIP1, PAK1, DCTN1, TRPV4, KATNB1, SLAIN2, CLASP1
Activated	1	GO_Biological_Process_2018	77	protein alpha-1,2-demannosylation (GO:0036508)	0.00166545	4.97488	31.8276	0.0781914	7	EDEM3, MAN1A2, EDEM1, EDEM2, SYVN1, RNF5, UGGT1
Activated	1	GO_Biological_Process_2018	78	establishment of epithelial cell polarity (GO:0090162)	0.00167266	6.03861	38.6069	0.0781914	6	SLC9A3R1, SH3BP1, PARD3, MYO9A, CLASP1, CYTH1
Activated	1	GO_Biological_Process_2018	79	snRNA metabolic process (GO:0016073)	0.00167266	6.03861	38.6069	0.0781914	6	INTS1, INTS3, SNAPC4, INTS5, INTS4, INTS7
Activated	1	GO_Biological_Process_2018	80	cellular response to insulin stimulus (GO:0032869)	0.00172807	2.37131	15.0833	0.0789409	18	ATP6V1A, HDAC5, PRKCI, GSK3A, C2CD5, INSR, PDE3B, IRS4, GAB1, IDE, SORBS1, PIK3C2A, SOGA1, ATP6V1B2, CPEB2, RHOQ, ATP6V0A1, APPL1
Activated	1	GO_Biological_Process_2018	81	regulation of autophagy (GO:0010506)	0.00178384	1.94327	12.2989	0.0789409	28	ATP6V1A, GSK3A, PRKAA1, ROCK1, PIK3CB, SOGA1, WDR24, HDAC6, GOLGA2, RPTOR, FLCN, STK11, RB1CC1, ABL2, ATP6V0A1, SREBF1, DAPK1, BNIP3, DAPK3, ATG13, SREBF2, TPCN2, TPCN1, CDK5, ATP6V1B2, ATM, PRKD1, DEPDC5
Activated	1	GO_Biological_Process_2018	82	transmembrane receptor protein tyrosine kinase signaling pathway (GO:0007169)	0.00187559	1.64077	10.3021	0.0789409	47	DDR1, ATP6V1A, GSK3A, ROCK1, HPN, IRS4, AP2A1, PIK3CB, IDE, PIK3C2A, SOGA1, PTPRG, EFNB1, PAK1, ABL2, CSK, SHOC2, WASF2, EPHB1, EPHB4, GIT1, APPL1, NCK1, ATP6V0A1, INSR, STAT3, INSRR, EIF2AK3, GAB1, TSC2, TYK2, AP2B1, SORBS1, PTK2, MTSS1, SULF2, VAV2, SETX, TIAM1, RAB14, ABI1, RAPGEF1, ATP6V1B2, PRKD1, FGFR3, RHOQ, FGFR1
Activated	1	GO_Biological_Process_2018	83	peptidyl-cysteine modification (GO:0018198)	0.00187685	12.0667	75.7565	0.0789409	4	PRDX3, NANOS1, PARK7, RAB6A
Activated	1	GO_Biological_Process_2018	84	deadenylation-dependent decapping of nuclear-transcribed mRNA (GO:0000290)	0.00187685	12.0667	75.7565	0.0789409	4	PAN3, DCP1A, DCP1B, PATL2
Activated	1	GO_Biological_Process_2018	85	regulation of cytoplasmic mRNA processing body assembly (GO:0010603)	0.00187685	12.0667	75.7565	0.0789409	4	ATXN2L, ATXN2, PAN3, CNOT6L
Activated	1	GO_Biological_Process_2018	86	regulation of protein export from nucleus (GO:0046825)	0.00187828	4.20377	26.3888	0.0789409	8	SETD2, XPO4, BAG3, ZC3H3, TPR, XPO5, PARK7, PTPN14
Activated	1	GO_Biological_Process_2018	87	lysosome organization (GO:0007040)	0.00187828	4.20377	26.3888	0.0789409	8	MBTPS1, FAM160A2, HOOK2, AKTIP, VPS33A, CLN6, TPCN2, TMEM165
Activated	1	GO_Biological_Process_2018	88	regulation of signal transduction (GO:0009966)	0.00188107	1.86486	11.7037	0.0789409	31	DDR1, GALNT11, ARAF, ILK, HDAC6, LFNG, RIC8B, NCLN, GRK5, CSK, EPHB1, EPHB4, GIT1, C3ORF58, NCK1, PTPN1, CREBBP, USP20, INSR, INSRR, TSC2, BRAF, LIFR, BIRC5, BIRC6, RGS12, PRKD1, RAF1, FGFR3, LLGL1, FGFR1
Activated	1	GO_Biological_Process_2018	89	water-soluble vitamin metabolic process (GO:0006767)	0.00197995	2.6905	16.7475	0.0807922	14	MCCC2, ABCC1, PDXK, MMAA, SHMT1, MUT, ACACB, CYB5R3, MTHFD1L, HLCS, FPGS, PNPO, SLC25A32, ABCD1
Activated	1	GO_Biological_Process_2018	90	regulation of cytokinesis (GO:0032465)	0.00197995	2.6905	16.7475	0.0807922	14	SETD2, PRKCE, VPS4A, PLK1, CDC6, AURKB, AURKA, FLCN, ZFYVE26, RACGAP1, PKP4, PIK3C3, BIRC6, GIT1
Activated	1	GO_Biological_Process_2018	91	cardiolipin metabolic process (GO:0032048)	0.00201269	7.54496	46.8413	0.0807922	5	HADHB, HADHA, TAZ, CRLS1, LCLAT1
Activated	1	GO_Biological_Process_2018	92	DNA replication-independent nucleosome organization (GO:0034724)	0.00201269	7.54496	46.8413	0.0807922	5	HIRA, RBBP4, UBN1, CABIN1, ASF1B
Activated	1	GO_Biological_Process_2018	93	actin cytoskeleton reorganization (GO:0031532)	0.00203655	2.96339	18.3627	0.0808707	12	PTPN1, PAK1, CTTN, NCOA3, CDC42BPG, TRPV4, INSRR, GAB1, FLNA, RICTOR, FRY, FRYL
Activated	1	GO_Biological_Process_2018	94	positive regulation of glucose transport (GO:0010828)	0.00216174	4.69825	28.8324	0.0849286	7	C2CD5, PRKCI, INSR, CLTCL1, BRAF, SORBS1, RHOQ
Activated	1	GO_Biological_Process_2018	95	negative regulation of protein localization to plasma membrane (GO:1903077)	0.00228745	5.5738	33.8905	0.0889216	6	PID1, TMBIM1, PPFIA1, CSK, RHOQ, PICALM
Activated	1	GO_Biological_Process_2018	96	GPI anchor biosynthetic process (GO:0006506)	0.00233833	4.0284	24.4053	0.0899527	8	PIGS, PIGU, PIGT, PIGO, PIGQ, PIGA, PIGV, PIGX
Activated	1	GO_Biological_Process_2018	97	anaphase-promoting complex-dependent catabolic process (GO:0031145)	0.00254131	2.60743	15.5796	0.0967531	14	ANAPC15, ANAPC16, UBE2C, PLK1, BUB1B, AURKB, AURKA, FBXO31, CCNB1, CDC23, PSMD5, CDC27, PSME4, ANAPC1
Activated	1	GO_Biological_Process_2018	98	regulation of transcription involved in G1/S transition of mitotic cell cycle (GO:0000083)	0.00276482	4.45073	26.2183	0.104188	7	KLF11, CCNE1, E2F1, CDC6, BACH1, BRD4, HINFP
Activated	1	GO_Biological_Process_2018	99	positive regulation of neuron projection development (GO:0010976)	0.00279502	2.39236	14.0669	0.104263	16	ITSN2, PRKCI, NDRG4, WNT5A, TWF2, NEDD4L, ARHGAP35, SETX, RELN, ARHGDIA, PLXNB3, RAPGEF1, ABL2, PLXNA1, PRKD1, PLXNA3
Activated	1	GO_Biological_Process_2018	100	protein acetylation (GO:0006473)	0.0028822	3.86705	22.6192	0.10644	8	NAA60, NAT6, CREBBP, NAA40, BLOC1S1, MDH2, KAT6A, CLOCK
Activated	1	GO_Biological_Process_2018	101	Golgi to endosome transport (GO:0006895)	0.00305801	5.17539	29.9655	0.110718	6	DOPEY2, RAB14, GBF1, AP1AR, AP2A1, KLHL20
Activated	1	GO_Biological_Process_2018	102	wound healing, spreading of cells (GO:0044319)	0.00305801	5.17539	29.9655	0.110718	6	DDR1, ADAM17, TOR1A, FLNA, ITGA5, ARHGAP35
Activated	1	GO_Biological_Process_2018	103	glycerophospholipid metabolic process (GO:0006650)	0.00310397	2.79197	16.1239	0.111291	12	ABHD12, SMPD4, SYNJ1, AGK, PIGQ, PIGA, PNPLA3, FAR1, PIGV, CRLS1, PIGX, PAFAH1B1
Activated	1	GO_Biological_Process_2018	104	negative regulation of circadian rhythm (GO:0042754)	0.0031738	9.65281	55.5309	0.112701	4	PER2, SIN3A, CRY2, CRY1
Activated	1	GO_Biological_Process_2018	105	negative regulation of programmed cell death (GO:0043069)	0.00338243	1.58518	9.01834	0.118965	47	DDR1, PRKAA1, HPN, ARAF, APIP, FMN2, PARK7, SH3RF1, RELA, FAM129B, PRDX3, PRDX2, MYDGF, BAG4, GRK5, BAG3, ARHGDIA, RPS6KA1, FLNA, CASP2, ZNF268, EPHB1, EPHB4, BNIP3L, USP47, PRKCI, WFS1, INSR, SIAH2, BNIP3, PLK1, STAT3, INSRR, WNT5A, BRAF, PTK2, ZNF16, KLHL20, SETX, TRAF6, BIRC5, BIRC6, ATF5, RAF1, FGFR3, BCL2L2, FGFR1
Activated	1	GO_Biological_Process_2018	106	phosphatidylinositol phosphorylation (GO:0046854)	0.00348889	4.22796	23.9225	0.121276	7	EFR3A, TTC7B, PI4KA, PIK3C3, PIK3CB, PIK3C2A, IP6K1
Activated	1	GO_Biological_Process_2018	107	regulation of axon extension (GO:0030516)	0.00351974	3.71812	21.005	0.121276	8	SHTN1, PTPRS, CTTN, TWF2, PLXNA1, L1CAM, PLXNA3, DNM2
Activated	1	GO_Biological_Process_2018	108	regulation of cell division (GO:0051302)	0.00354665	2.73915	15.4536	0.121276	12	FLCN, SETD2, ZFYVE26, KIF18B, NCOA3, PLK1, PIK3C3, BIRC6, GIT1, POU5F1, AURKB, AURKA
Activated	1	GO_Biological_Process_2018	109	establishment of spindle orientation (GO:0051294)	0.00400685	4.8301	26.661	0.135571	6	MOS, DCTN1, HTT, CLASP1, LLGL1, PAFAH1B1
Activated	1	GO_Biological_Process_2018	110	fatty acid beta-oxidation using acyl-CoA oxidase (GO:0033540)	0.00412639	6.03532	33.136	0.135571	5	CROT, ACOX3, ACAA1, ABCD1, CRAT
Activated	1	GO_Biological_Process_2018	111	negative regulation of TORC1 signaling (GO:1904262)	0.00412639	6.03532	33.136	0.135571	5	STK11, SESN3, ATM, DEPDC5, ITFG2
Activated	1	GO_Biological_Process_2018	112	regulation of cell-substrate junction assembly (GO:0090109)	0.00412639	6.03532	33.136	0.135571	5	ROCK1, DAPK3, PTK2, CLASP1, SLC9A1
Activated	1	GO_Biological_Process_2018	113	response to light stimulus (GO:0009416)	0.00414827	2.83049	15.5254	0.135571	11	ZRANB3, CDKN2D, PER2, POLD1, UVSSA, CRY2, MAP2K7, CLOCK, OPN5, MAP4K3, DDB2
Activated	1	GO_Biological_Process_2018	114	lipid phosphorylation (GO:0046834)	0.00426121	3.58021	19.5415	0.138041	8	EFR3A, TTC7B, PI4KA, PIK3C3, PIK3CB, PIK3C2A, IP6K1, DGKZ
Activated	1	GO_Biological_Process_2018	115	regulation of signal transduction by p53 class mediator (GO:1901796)	0.00431303	2.05405	11.1866	0.138445	20	PRMT5, RFC3, PRKAA1, RFC2, TOP3A, EHMT1, CHD3, AURKB, AURKA, TPX2, BOP1, STK11, CDK5, RBBP4, PPP1R13L, KAT6A, TP53BP2, SMYD2, ATM, TAF2
[truncated: 29,738 more rows]
