# Supplementary material for: Membrane potential drives the exit from pluripotency and cell fate commitment via calcium and mTOR
Source: Nat Commun. 2022 Nov 5;13:6681. doi: 10.1038/s41467-022-34363-w (PMC9637099; doi:10.1038/s41467-022-34363-w)
Supplement: Supplementary file 8 — Source Data [file 41467_2022_34363_MOESM8_ESM.xlsx]

## Sheet: Barium Fig1
	stage15				stage 45
2016-07-06	normal	gastrulation defect	total	2016-07-06	normal	cardiac L-loop	abnormal gut loop/gall/liver	total	percentages	gastrulation defect		total laterality	L-loop	gut
0 mM	48	2	50	0 mM	43	0	3	46	no barium	4	no barium	6.52174	0	6.52174
15 mM st0 to st6.5	56	0	56	15 mM st0 to st6.5	48	0	3	51	cleavage (0-6)	0	cleavage (0-6)	5.88235	0	5.88235
15 mM st0 to st8	61	1	62	15 mM st0 to st8	51	0	4	55	cleavage (0-8)	1.6129	cleavage (0-8)	7.27273	0	7.27273
15mM st8 to st12	85	43	128	15mM st8 to st12	65	3	15	82	gastrula (8-12)	33.5938	gastrula (8-12)	20.7317	3.65854	18.2927
15 mM st12 to st19	91	3	94	15 mM st12 to st19	79	1	9	88	LRO (12-19)	3.19149	LRO (12-19)	10.2273	1.13636	10.2273
15mM st0 to st19	36	11	47	15mM st0 to st19	35	2	10	45	0-19	23.4043	0-19	22.2222	4.44444	22.2222
15 mM st19 to st30	45	2	47	15 mM st19 to st30	37	0	3	40	early organ (19-30)	4.25532	early organ (19-30)	7.5	0	7.5
15mM st30 to st47	50	2	52	15mM st30 to st47	dead	dead	dead	dead	late organ (30-47)	3.84615	late organ (30-47)	dead
	stage15				stage 45
2016-08-10	normal	gastrulation defect	total	2016-08-10	normal	cardiac L-loop	abnormal gut loop/gall/liver	total	percentages	gastrulation defect		total laterality	L-loop	gut
0 mM	104	6	110	0 mM	88	0	0	90	no barium	5.45455	no barium	2.22222	0	0
15 mM st0 to st6.5	120	4	124	15 mM st0 to st6.5	106	0	4	110	cleavage (0-6)	3.22581	cleavage (0-6)	3.63636	0	3.63636
15 mM st0 to st8	110	0	110	15 mM st0 to st8	86	0	4	90	cleavage (0-8)	0	cleavage (0-8)	4.44444	0	4.44444
15mM st8 to st12	80	54	134	15mM st8 to st12	84	12	26	112	gastrula (8-12)	40.2985	gastrula (8-12)	25	10.7143	23.2143
15 mM st12 to st19	88	2	90	15 mM st12 to st19	70	2	8	80	LRO (12-19)	2.22222	LRO (12-19)	12.5	2.5	10
15mM st0 to st19	100	46	146	15mM st0 to st19	100	12	30	126	0-19	31.5068	0-19	20.6349	9.52381	23.8095
15 mM st19 to st30	110	4	114	15 mM st19 to st30	94	0	6	100	early organ (19-30)	3.50877	early organ (19-30)	6	0	6
15mM st30 to st47	108	2	110	15mM st30 to st47	dead	dead	dead	dead	late organ (30-47)	1.81818	late organ (30-47)	dead
for Fisher's exact (gastrulation)	normal	gastrulation defect	total		for Fisher's exact (laterality)	normal	laterality defect	total		average percentages	gastrulation defect	laterality defect
0 mM	152	8	160		0 mM	131	3	136		no barium	4.72727	4.37198
15 mM st0 to st6.5	176	4	180		15 mM st0 to st6.5	154	5	161		cleavage (0-6)	1.6129	4.75936
15 mM st0 to st8	171	1	172		15 mM st0 to st8	137	10	145		cleavage (0-8)	0.806452	5.85859
15mM st8 to st12	165	97	262		15mM st8 to st12	149	37	194		gastrula (8-12)	36.9461	22.8659
15 mM st12 to st19	179	5	184		15 mM st12 to st19	149	16	168		LRO (12-19)	2.70686	11.3636
15mM st0 to st19	136	57	193		15mM st0 to st19	135	33	171		0-19	27.4556	21.4286
15 mM st19 to st30	155	6	161		15 mM st19 to st30	131	6	140		early organ (19-30)	3.88205	6.75
15mM st30 to st47	158	4	162		15mM st30 to st47	dead	dead	dead		late organ (30-47)	2.83217

## Sheet: ergtoxin Fig3_SUPFig1
ergtoxin on devitellinated embryos
2019-04-05	gastrulation defect	normal	total	L-loop	rev gut	ULG/LG mid	normal	total	%GD	%L-loop	%gut/liv/gall	% total laterality def
Control	3	27	30	0	0	3	21	24	10	0	12.5	12.5
50 nM ergtox	16	18	34	4	1	13	10	26	47.0588	15.3846	53.8462	66.6667
2019-04-06									%GD	%L-loop	%gut/liv/gall	0
Control	10	52	62	0	0	4	54	58	16.129	0	6.89655	16.6667
50 nM ergtox	34	34	68	8	4	20	26	50	50	16	48	48
	N (gastrulation)	N (laterality)
Control	92	82
ergtox	102	76
total	194	158

## Sheet: CR+MO loop&gastr_Fig3_SUPFig1,3
KCNH6 phenotypes	Injection date
HEART	sgRNA-Ex3 (no1)	A/L-loop	total	UICs	L-loop	total
	19. Nov 2015	3	18	19. Nov 2015	0	26
	7. Mar 2016-1PM	2	22	7. Mar 2016	0	33
	24. Sep 2015 (JQ)	6	33	24. Sep 2015 (JQ)	1	31
	18. Sep 2015 (JQ)	5	37	18. Sep 2015 (JQ)	1	16
	14. Feb 2019	3	57	14. Feb 2019	0	70
	24. Feb 2019	6	63	24. Feb 2019	0	50
	5. Mar 2019-1 PM	3	37	5. Mar 2019-1 PM	1	58
	6. Mar 2019-11AM	1	12	6. Mar 2019-11AM	0	7
	6. Mar 2019-1PM	3	10	6. Mar 2019-1PM	0	16
percentages	sgRNA-Ex3 (no1)	L-loop (%)		UICs	L-loop (%)
	19. Nov 2015	16.6667		19. Nov 2015	0
	7. Mar 2016	9.09091		7. Mar 2016	0
	24. Sep 2015 (JQ)	18.1818		24. Sep 2015 (JQ)	3.22581
	18. Sep 2015 (JQ)	13.5135		18. Sep 2015 (JQ)	6.25
	14. Feb 2019	5.26316		14. Feb 2019	0
	24. Feb 2019	9.52381		24. Feb 2019	0
	5. Mar 2019-1 PM	8.10811		5. Mar 2019-1 PM	1.72414
	6. Mar 2019-11AM	8.33333		6. Mar 2019-11AM	0
	6. Mar 2019-1PM	30		6. Mar 2019-1PM	0
	AVG	13.1868		AVG	1.24444
	N	289		N	307
HEART	sgRNA-Ex4 (no2)	L-loop	total	UICs	L-loop	total
	15. Feb 2016	2	21	15. Feb 2016	0	32
	3. Mar 2016	4	39	3. Mar 2016	0	50
	4. Apr 2016	4	22	4. Apr 2016	0	25
	9. Oct 2015 (JQ)	6	81	9. Oct 2015 (JQ)	0	60
	5. Mar 2019	5	56	5. Mar 2019	0	31
percentages	sgRNA-Ex3 (no2)	L-loop (%)		UICs	L-loop (%)
	15. Feb 2016	9.52381		15. Feb 2016	0
	3. Mar 2016	10.2564		3. Mar 2016	0
	4. Apr 2016	18.1818		4. Apr 2016	0
	9. Oct 2015 (JQ)	7.40741		9. Oct 2015 (JQ)	0
	5. Mar 2019	8.92857		5. Mar 2019	0
	AVG	10.8596		AVG	0
	N	219		N	198
HEART	MO	L-loop	total	UICs	L-loop	total
8 ng	8. Dec 2015	2	30	8. Dec 2015	0	30
10 ng	2.Feb 2017	3	12	2.Feb 2017	1	20
10 ng	18. Mar 2019	6	100	18. Mar 2019	1	110
10 ng	21. Mar 2019	4	50	21. Mar 2019	0	45
10 ng	22. Mar 2019	6	51		0	35
percentages	sgRNA-Ex3 (no2)	L-loop (%)		UICs	L-loop (%)
	8. Dec 2015	6.66667		8. Dec 2015	0
	2.Feb 2017	25		2.Feb 2017	5
	18. Mar 2019	6		18. Mar 2019	0.909091
	21. Mar 2019	8		21. Mar 2019	0
	22. Mar 2019	11.7647		22. Mar 2019	0
	AVG	11.4863		AVG	1.18182
	N	243		N	240
GUT	sgRNA-Ex3 (no1)	abnormal gut loop	total	UICs	abnormal gut loop	total
	24. Sep 2015 (JQ)	9	46	19.Nov 2015	1	25
	7. Mar 2016-1PM	17	22	7. Mar 2016-1PM	0	33
all ULG/Lgmid	14. Feb 2019	9	57	14. Feb 2019	2	70
7/8 were inv gut	24. Feb 2019	8	63	24. Feb 2019	0	50
all ULG/Lgmid	5. Mar 2019	20	37	5. Mar 2019	0	58
rev gut	6. Mar 2019-1PM	1	10	6. Mar 2019-1PM	0	16
percentages	sgRNA-Ex3 (no1)	abnormal gut loop (%)		UICs	abnormal gut loop (%)
	19.Nov 2015	19.5652		19.Nov 2015	4
	7. Mar 2016-1PM	77.2727		7. Mar 2016-1PM	0
	14. Feb 2019	15.7895		14. Feb 2019	2.85714
	24. Feb 2019	12.6984		24. Feb 2019	0
	5. Mar 2019	54.0541		5. Mar 2019	0
	6. Mar 2019-1PM	10		6. Mar 2019-1PM	0
	AVG	31.5633		AVG	1.14286
	N	235		N	252
GUT	sgRNA-Ex4 (no2)	abnormal gut loop	total	UICs	abnormal gut loop	total
	15. Feb 2016	5	35	15. Feb 2016	1	60
	3. Mar 2016	3	26	3. Mar 2016	0	25
	4. Apr 2016	2	25	4. Apr 2016	0	25
	5. Mar 2019	7	56	5. Mar 2019	0	31
percentages	sgRNA-Ex4 (no2)	abnormal gut loop (%)		UICs	abnormal gut loop (%)
	15. Feb 2016	14.2857		15. Feb 2016	1.66667
	3. Mar 2016	11.5385		3. Mar 2016	0
	4. Apr 2016	8		4. Apr 2016	0
	5. Mar 2019	12.5		5. Mar 2019	0
	AVG	11.581		AVG	0.416667
	N	142		N	141
GUT	MO (5 ng)	abnormal gut loop (+liv/gal)	total	UICs	abnormal gut loop	total
	8.Dec 2015	5	22	8.Dec 2015	2	19
	21. Oct 2015	17	25	21. Oct 2015	0	30
percentages	MO (5 ng)	abnormal gut loop (%)		UICs	abnormal gut loop (%)
	8.Dec 2015	22.7273		8.Dec 2015	10.5263
	21. Oct 2015	68		21. Oct 2015	0
	AVG	45.3636		AVG	5.26316
	N	47
GUT	MO (10 ng)	abnormal gut loop (+liv/gal)	total	UICs	abnormal gut loop	total
	8.Dec 2015	13	17	8.Dec 2015	2	19
	21. Oct 2015	24	25	21. Oct 2015	0	30
	2. Feb 2017	12	12	2. Feb 2017	1	21
	18.Dec 2015	50	50	18.Dec 2015	0	24
percentages	MO (10 ng)	abnormal gut loop (%)		UICs	abnormal gut loop (%)
	8.Dec 2015	76.4706		8.Dec 2015	10.5263
	21. Oct 2015	96		21. Oct 2015	0
	2. Feb 2017	100		2. Feb 2017	4.7619
	18.Dec 2015	100		18.Dec 2015	0
	AVG	93.1176
	N	104		N	94
GASTRULATION	sgRNA-Ex3 (no1)	gastrulation defects	total	UICs	gastrulation defects	total
	15. Dec 2015	4	31	15. Dec 2015	0	18
	7. Jan 2016	13	76	7. Jan 2016	4	36
	7. Mar 2016-1PM	16	39	7. Mar 2016-1PM	0	40
	7. Mar 2016-3PM	23	67	7. Mar 2016-3PM	1	126
	5. Mar 2019-1 PM	25	61	5. Mar 2019-1 PM	0	50
	6. Mar 2019-11AM	4	19	6. Mar 2019-11AM	1	11
	6. Mar 2019-1PM	3	16	6. Mar 2019-1PM	0	17
percentages	sgRNA-Ex3 (no1)	gastrulation defects (%)		UICs	gastrulation defects (%)
	15. Dec 2015	12.9032		15. Dec 2015	0
	7. Jan 2016	17.1053		7. Jan 2016	11.1111
	7. Mar 2016-1PM	41.0256		7. Mar 2016-1PM	0
	7. Mar 2016-3PM	34.3284		7. Mar 2016-3PM	0.793651
	5. Mar 2019-1 PM	40.9836		5. Mar 2019-1 PM	0
	6. Mar 2019-11AM	21.0526		6. Mar 2019-11AM	9.09091
	6. Mar 2019-1PM	18.75		6. Mar 2019-1PM	0
	AVG	26.5927		AVG	2.99938
	N	309		N	298
GASTRULATION	sgRNA-Ex4 (no2)	gastrulation defects	total	UICs	gastrulation defects	total
	15. Feb 2016	11	35	15. Feb 2016	2	63
	3. Mar 2016	8	26	3. Mar 2016	0	26
	7. Jan 2016	13	83	7. Jan 2016	4	36
	5. Mar 2019	24	63	5. Mar 2019	3	50
percentages	sgRNA-Ex4 (no2)	gastrulation defects (%)		UICs	gastrulation defects (%)
	15. Feb 2016	31.4286		15. Feb 2016	3.1746
	3. Mar 2016	30.7692		3. Mar 2016	0
	7. Jan 2016	15.6627		7. Jan 2016	11.1111
	5. Mar 2019	38.0952		5. Mar 2019	6
	AVG	28.9889		AVG	5.07143
	N	207		N	175
GASTRULATION	MO (10 ng)	gastrulation defects	total	UICs	gastrulation defects	total
	8. Dec 2015	10	29	8. Dec 2015	0	21
	14. Dec 2015	6	25	14. Dec 2015	0	25
	22. Aug 2016	16	47	22. Aug 2016	2	32
	29. Mar 2017	3	15	29. Mar 2017	0	17
	26. Sept 2017	21	51	26. Sept 2017	0	100
percentages	MO (10 ng)	gastrulation defects (%)		UICs	gastrulation defects (%)
	8. Dec 2015	34.4828		8. Dec 2015	0
	14. Dec 2015	24		14. Dec 2015	0
	22. Aug 2016	34.0426		22. Aug 2016	6.25
	29. Mar 2017	20		29. Mar 2017	0
	26. Sept 2017	41.1765		26. Sept 2017	0
	AVG	29.8048		AVG	1.5625
	N	167
	heart looping				gut loop				gastrulation
N	normal	abnormal	total	N	normal	abnormal	total	N	normal	abnormal	total
Control	304	3	307	Control	171	0	171	Control	292	6	298
CRex3	257	32	289	CRex3	304	64	368	CRex3	221	88	309
CRex4	198	21	219	CRex4	125	17	142	CRex4	151	56	207
control MO	238	2	240	control MO	91	3	94	control MO	193	2	195
MO	222	21	243	MO	5	99	104	MO	111	56	167

## Sheet: hiK Fig1_lowK etc._Fig3_SUPFig3
DEPOL via High K+		gastrulation arrest			tadpole
Date		defect	normal	total	L-loop	gut/liver/gall	total laterality	normal	total	%GD	% L-loop	% gut/Liv/gal	%laterality
2016-04-11	0.2 mM KCl	2	25	27	0	0	0	30	30	7.40741	0	0	0
	20 mM KCl	9	14	25	3	4	7	23	30	36	10	13.3333	23.3333
2016-10-01	0.2 mM KCl	1	30	31	0	0	0	28	28	3.22581	0	0	0
	20 mM KCl	12	18	30	4	5	8	23	30	40	13.3333	16.6667	26.6667
2019-04-01	0.2 mM KCl	2	28	30	0	2	2	27	29	6.66667	0	6.89655	6.89655
	20 mM KCl	10	27	47	6	10	13	8	21	21.2766	28.5714	47.619	61.9048
										5.76663			2.29885
N numbers totals	gastrulation			laterality						32.4255			37.3016
Fisher's exact high K gastrulation	defect (total)	normal (total)	total	defect (total)	normal (total)	total
0.2 mM KCl	5	83	88	2	85	87
20 mM KCl	31	59	90	28	54	82
RESCUE via HYPERPOL
	EXP1 (09-Oct-18)	gastrulation arrest	normal	total	% arrest	EXP2 (11-Oct-19- fert1)	gastrulation defect	normal	total	% arrest	EXP3 (11-Oct-19- fert2)	gastrulation defect	normal	total	% arrest	EXP4 (5-Dec-19)	gastrulation defect	normal	total	% arrest	EXP5 (11-May-16 fert1)	gastrulation defect	normal	total	% arrest	EXP6 (11-May-16 fert2)	gastrulation defect	normal	total	% arrest
	nomal medium	0	56	56	0	nomal medium	0	54	54	0	nomal medium	0	30	30	0	nomal medium	1	18	19	5.26316	nomal medium	2	54	56	3.57143	nomal medium	2	59	61	3.27869
	0 mM KCl					0 mM KCl					0 mM KCl					0 mM KCl	2	19	21	9.52381	0 mM KCl	0	53	53	0	0 mM KCl	3	62	65	4.61538
	ChoCl (1/4)	0	51	51	0	ChoCl (1/4)	0	50	50	0	ChoCl (1/4)					ChoCl (1/4)					ChoCl (1/4)					ChoCl (1/4)
	ChoCl (1/2)	0	53	53	0	ChoCl (1/2)	0	50	50	0	ChoCl (1/2)					ChoCl (1/2)	0	20	20	0	ChoCl (1/2)					ChoCl (1/2)
	Val 0.002 uM					Val 0.002 uM					Val 0.002 uM	0	36	36	0	Val 0.002 uM	1	21	22	4.54545	Val 0.002 uM					Val 0.002 uM
	CR/normal medium	15	35	50	30	CR/normal medium	10	27	37	27.027	CR/normal medium	9	18	28	32.1429	CR/normal medium	11	30	41	26.8293	CR/normal medium	20	40	60	33.3333	CR/normal medium	12	27	39	30.7692
	CR/0 mM KCl					CR/0 mM KCl					CR/0 mM KCl					CR/0 mM KCl	1	42	43	2.32558	CR/0 mM KCl	9	42	51	17.6471	CR/0 mM KCl	5	35	40	12.5
	CR/ChoCl (1/4)	7	43	50	14	CR/ChoCl (1/4)	5	46	51	9.80392	CR/ChoCl (1/4)					CR/ChoCl (1/4)					CR/ChoCl (1/4)					CR/ChoCl (1/4)
	CR/ChoCl (1/2)	5	45	50	10	CR/ChoCl (1/2)	5	41	46	10.8696	CR/ChoCl (1/2)					CR/ChoCl (1/2)	3	34	37	8.10811	CR/ChoCl (1/2)					CR/ChoCl (1/2)
	CR/Val					CR/Val					CR/Val	8	27	35	22.8571	CR/Val	4	38	42	9.52381	CR/Val					CR/Val
	MO/normal medium					MO/normal medium					MO/normal medium					MO/normal medium					MO/normal medium	27	22	65	41.5385	MO/normal medium	20	35	55	36.3636
	MO/0 mM KCl					MO/0 mM KCl					MO/0 mM KCl					MO/0 mM KCl					MO/0 mM KCl	10	50	60	16.6667	MO/0 mM KCl	9	30	42	21.4286
EXP replicates for graph	%GD-EXP-1	%GD-EXP-2	%GD-EXP-3	%GD-EXP-4	%GD-EXP-5	%GD-EXP-6	AVG %GD	N nornmal	N abnormal	total N	comparison
nomal medium	0	0	0	5.26316	3.57143	3.27869	2.01888	271	5	276
0 mM KCl	9.52381	0	4.61538				4.71306	134	5	139	to normal medium
ChoCl (1/4)	0	0					0	101	0	101	to normal medium
ChoCl (1/2)	0	0	0				0	123	0	123	to normal medium
Val 0.002 uM	0	4.54545					2.27273	57	1	58	to normal medium
CR/normal medium	30	27.027	32.1429	26.8293	33.3333	30.7692	30.017	177	77	254	to normal medium
CR/0 mM KCl	2.32558	17.6471	12.5				10.8242	119	15	134	to CR/normal medium
CR/ChoCl (1/4)	14	9.80392					11.902	89	12	101	to CR/normal medium
CR/ChoCl (1/2)	10	10.8696	8.10811				9.65922	120	13	133	to CR/normal medium
CR/Val	22.8571	9.52381					16.1905	65	12	77	to CR/normal medium
MO/normal medium	41.5385	36.3636					38.951	57	47	104	to normal medium
MO/0 mM KCl	16.6667	21.4286					19.0476	80	19	99	to MO/normal medium

## Sheet: MO rescue Fig3_SUPFig3
gastrulation	Control			MO (10 ng)			mRNA (3 pg)			MO+mRNA			% gastrulation defect
	defect	normal	total	defect	normal	total	defect	normal	total	defect	normal	total	Control	MO	mRNA	MO+mRNA
22. Aug 2016	2	30	32	16	31	47	12	26	38	2	18	20	6.25	34.0426	31.5789	10
23. Aug 2016	1	44	45	14	21	35	10	20	30	5	25	30	2.22222	40	33.3333	16.6667
14. Oct 2016	2	53	55	16	52	68	17	63	80	5	50	55	3.63636	23.5294	21.25	9.09091
total	5	127		46	104	150	39	109	148	12	93	105	4.0362	32.524	28.7208	11.9192

## Sheet: Ephys MO_Fig3
Exp		Control MO		kcnh6 MO
Nov 2018 (1)	stage10-CO-1	-36	stage10-MO-1	-23
	stage10-CO-1b	-44	stage10-MO-1b	-19
	stage10-CO-2	-44	stage10-MO-2	-34
	stage10-CO-2b	-45	stage10-MO-2b	-20
Nov 2018 (2)	stage10-CO-3	-32	stage10-MO-3	-18
	stage10-CO-3b	-44	stage10-MO-3b	-27
	stage10-CO-4	-44.6	stage10-MO-4	-29
	stage10-CO-4b	-53	stage10-MO-4b	-17
Dec 2018 (3)	stage10-CO-5	-53	stage10-MO-5	-29.3
	stage10-CO-5b	-40	stage10-MO-5b	-19
	average	-43.56		-23.53

## Sheet: gastrula markers I_Fig4_SUPFig4
23-Aug-16/13-Oct 2016				2016-11-11			2016-11-12
	myoD			myoD			myoD			TOTAL				N (3 expts)
	normal	abnormal	% abnormal	normal	abnormal	% abnormal	normal	abnormal	% abnormal	normal	abnormal		myoD
Control	17	0	0	24	1	4	22	0	0	63	1		Control	64
kcnh6 CR	6	21	77.7778	12	12	50	10	17	62.963	28	50		kcnh6 CR	78
kcnh6 MO	16	5	23.8095	15	10	40	18	8	30.7692	49	23		kcnh6 MO	72
Barium	19	9	32.1429	16	11	40.7407	17	8	32	52	28		Barium	80
high K+	12	5	29.4118	14	6	30	15	10	40	41	21		high K+	62
	myf5									TOTAL
23-Aug-16/13-Oct 2016	normal	abnormal	% abnormal	normal	abnormal	% abnormal	normal	abnormal	% abnormal	normal	abnormal		myf5
Control	19	1	5	25	0	0	24	1	4	68	2		Control	70
kcnh6 CR	18	6	25	17	8	32	17	5	22.7273	52	19		kcnh6 CR	71
kcnh6 MO	16	3	15.7895	18	7	28	16	5	23.8095	50	15		kcnh6 MO	65
Barium	17	4	19.0476	19	5	20.8333	17	7	29.1667	53	16		Barium	69
high K+	17	7	29.1667	14	10	41.6667	17	8	32	48	25		high K+	73
	xbra									TOTAL
	normal	abnormal	% abnormal	normal	abnormal	% abnormal	normal	abnormal	% abnormal	normal	abnormal		xbra
Control	23	1	4.16667	22	1	4.34783	24	1	4	69	3		Control	72
kcnh6 CR	37	6	13.9535	20	5	20	16	5	23.8095	73	16		kcnh6 CR	89
kcnh6 MO	20	5	20	18	7	28	19	6	24	57	18		kcnh6 MO	75
Barium	40	8	16.6667	20	6	23.0769	20	5	20	80	19		Barium	99
high K+	37	7	15.9091	19	5	20.8333	19	6	24	75	18		high K+	93
	foxj1									TOTAL
	normal	abnormal	% abnormal	normal	abnormal	% abnormal	normal	abnormal	% abnormal	normal	abnormal		foxj1
Control	35	0	0	22	0	0	15	0	0	72	0		Control	72
kcnh6 CR	23	0	0	25	1	3.84615	26	1	3.7037	74	2		kcnh6 CR	76
kcnh6 MO	23	0	0	24	0	0	19	1	5	66	1		kcnh6 MO	67
Barium	24	1	4	19	1	5	22	1	4.34783	65	3		Barium	68
high K+	17	0	0	25	0	0	19	1	5	61	1		high K+	62
scored vegetally!	vent2									TOTAL
	normal	abnormal	% abnormal	normal	abnormal	% abnormal	normal	abnormal	% abnormal	normal	abnormal		vent2
Control	23	1	4.16667	23	0	0	20	0	0	66	1		Control	67
kcnh6 CR	14	1	6.66667	24	1	4	19	1	5	57	3		kcnh6 CR	60
kcnh6 MO	23	1	4.16667	19	0	0	24	1	4	66	2		kcnh6 MO	68
Barium	24	0	0	22	0	0	21	0	0	67	0		Barium	67
high K+	23	0	0	21	1	4.54545	18	0	0	62	1		high K+	63
	gsc
	normal	abnormal	% abnormal	normal	abnormal	% abnormal	normal	abnormal	% abnormal	normal	abnormal		gsc
Control	24	0	0	18	0	0	25	1	3.84615	67	1		Control	68	t
kcnh6 CR	26	0	0	22	1	4.34783	23	0	0	71	1		kcnh6 CR	72
kcnh6 MO	24	1	4	20	0	0	24	0	0	68	1		kcnh6 MO	69
Barium	24	0	0	19	0	0	26	1	3.7037	69	1		Barium	70
high K+	24	0	0	23	1	4.16667	23	0	0	70	1		high K+	71
	xnr3									TOTAL
	normal	abnormal	% abnormal	normal	abnormal	% abnormal	normal	abnormal	% abnormal	normal	abnormal		xnr3
Control	24	0	0	23	1	4.16667	19	0	0	66	1		Control	67
kcnh6 CR	22	2	8.33333	22	0	0	22	1	4.34783	66	3		kcnh6 CR	69
kcnh6 MO	22	2	8.33333	24	1	4	24	0	0	70	3		kcnh6 MO	73
Barium	22	2	8.33333	18	0	0	23	1	4.16667	63	3		Barium	66
high K+	24	0	0	25	1	3.84615	24	0	0	73	1		high K+	74

## Sheet: gastr markers_II_Fig4_SUPFig4
Oct 2016/Nov 2017	Ectodermin			2017-02-17			2017-02-25			TOTAL				Ectodermin
	normal	abnormal	% abnormal	normal	abnormal	% abnormal	normal	abnormal	% abnormal	normal	abnormal	total		N (3expts)
Control	18	0	0	24	0	0	23	0	0	65	0	65	Control	65
kcnh6 CR	13	16	55.1724	24	10	29.4118	13	18	58.0645	50	44	94	kcnh6 CR	94
kcnh6 MO	12	16	57.1429	20	13	39.3939	13	13	50	45	42	87	kcnh6 MO	87
Barium	20	12	37.5	18	7	28	13	11	45.8333	51	30	81	Barium	81
high K+	24	18	42.8571	15	11	42.3077	11	10	47.619	50	39	89	high K+	89
	Mixer									TOTAL
	normal	abnormal	% abnormal	normal	abnormal	% abnormal	normal	abnormal	% abnormal	normal	abnormal	total		N (3expts)
Control	20	0	0	19	1	5	22	1	4.34783	61	2	63	Control	63
kcnh6 CR	34	0	0	23	1	4.16667	23	0	0	80	1	81	kcnh6 CR	81
kcnh6 MO	22	0	0	19	0	0	25	1	3.84615	66	1	67	kcnh6 MO	67
Barium	15	0	0	35	0	0	24	1	4	74	1	75	Barium	75
high K+	23	0	0	25	1	3.84615	20	0	0	68	1	69	high K+	69
	VegT									TOTAL
	normal	abnormal	% abnormal	normal	abnormal	% abnormal	normal	abnormal	% abnormal	normal	abnormal	total		N (3expts)
Control	20	0	0	23	2	8	19	0	0	62	2	64	Control	63
kcnh6 CR	14	0	0	15	0	0	25	1	3.84615	54	1	55	kcnh6 CR	55
kcnh6 MO	25	0	0	18	0	0	23	1	4.16667	66	1	67	kcnh6 MO	67
Barium	18	0	0	20	1	4.7619	24	2	7.69231	62	3	65	Barium	64
high K+	12	0	0	24	0	0	22	1	4.34783	58	1	59	high K+	59
2019-02-25	foxI1a			2019-02-26			N (2 expts)
	normal	abnormal	% abnormal	normal	abnormal	% abnormal
Control	4	0	0	40	2	4.7619	46
kcnh6 CR	8	7	46.6667	37	30	44.7761	82

## Sheet: pluri markers st9_10_Fig4
analyzed from 15-Apr 2019, 26-Apr-19 and 28-Apr-19				%
pou5f3.2	oct25+	oct25-	total		oct25+	oct25-
Control st9	45	0	45	Control st9	100	0
Control st10	74	1	75	Control st10	98.6667	1.33333
kcnh6CR st9	50	0	50	kcnh6CR st9	100	0
kcnh6CR st10	72	3	75	kcnh6CR st10	96	4
				%
pou5f3.1	oct91+	oct91-	total		oct91+	oct91-
Control st9	46	0	46	Control st9	100	0
Control st10	33	27	60	Control st10	55	45
kcnh6CR st9	45	0	45	kcnh6CR st9	100	0
kcnh6CR st10	60	2	62	kcnh6CR st10	96.7742	3.22581
				%
pou5f3.3	oct60+	oct60-	total		oct60+	oct60-
Control st9	43	0	43	Control st9	100	0
Control st10	0	60	60	Control st10	0	100
kcnh6CR st9	45	0	45	kcnh6CR st9	100	0
kcnh6CR st10	28	34	62	kcnh6CR st10	45.1613	54.8387
				%
vent1.2	vent1+	vent1-	total		vent1+	vent1-
Control st9	43	0	43	Control st9	100	0
Control st10	5	57	62	Control st10	8.06452	91.9355
kcnh6CR st9	44	0	44	kcnh6CR st9	100	0
kcnh6CR st10	59	16	75	kcnh6CR st10	78.6667	21.3333
sox2	sox2+	sox2-	total		sox2+	sox2-
Control st9	0	48	48	Control st9	0	100
Control st10	3	66	69	Control st10	4.34783	95.6522
kcnh6CR st9	0	44	44	kcnh6CR st9	0	100
kcnh6CR st10	26	46	72	kcnh6CR st10	36.1111	63.8889

## Sheet: GcAMP_ intensities (AU)_Fig3
embryo	group of x cells	channel	Area	Mean	IntDen	GcAMP/Cherry		embryo	group of x cells	channel	Area	Mean	IntDen	GcAMP/Cherry
Co1	1	GcAMP	254673	24831	6323750	2.62781		MO1	1	GcAMP	408818	62111	25392176	1.82724
		mCherry	254673	9449	2406472					mCherry	408818	33992	13896452
	1	GcAMP	494985	16028	7933649	2.04529			1	GcAMP	408818	54944	22461997	1.06799
		mCherry	494985	7837	3878981					mCherry	408818	51446	21032092
	1	GcAMP	297278	14965	4448645	3.08021			1	GcAMP	266162	43451	11565137	1.14384
		mCherry	297278	4858	1444266					mCherry	266162	37987	10110819
	1	GcAMP	197707	18516	3660690	2.47877			9	GcAMP	1754948	54935	96407262	1.22425
		mCherry	197707	7470	1476818					mCherry	1754948	44872	78748155
	1	GcAMP	300629	10639	3198257	1.90668			3	GcAMP	897101	40525	36354619	0.777714
		mCherry	300629	5580	1677397					mCherry	897101	52107	46745482
Co2	3	GcAMP	872687	35556	31029457	1.5157		MO2	1	GcAMP	199143	40837	8132313	4.33589
		mCherry	872687	23459	20472002					mCherry	199143	9418	1875583
	3	GcAMP	702267	35278	24774641	0.681795			1	GcAMP	258024	17976	4638214	1.54063
		mCherry	702267	51743	36337385					mCherry	258024	11668	3010603
	2	GcAMP	478231	26047	12456494	0.605689			2	GcAMP	589770	25248	14890731	1.27908
		mCherry	478231	43004	20565829					mCherry	589770	19739	11641731
Co3	3	GcAMP	527538	49058	25879981	1.67168		MO3	1	GcAMP	314512	64709	20351846	3.86632
		mCherry	527538	29347	15481458					mCherry	314512	16737	5263887
	4	GcAMP	857368	79972	68565051	2.96295			3	GcAMP	1141722	51434	58723267	2.12784
		mCherry	857368	26991	23140807					mCherry	1141722	24172	27597590
	2	GcAMP	517963	75877	39301553	3.07556			3	GcAMP	879868	86225	75866325	5.47449
		mCherry	517963	24671	12778665					mCherry	879868	15750	13858155
	4	GcAMP	900452	28673	25818228	0.76052			3	GcAMP	972737	78264	76130094	3.12311
		mCherry	900452	37701	33948147					mCherry	972737	25060	24376355
Co4	1	GcAMP	355681	34681	12335381	2.48271			1	GcAMP	382967	55798	21368625	3.97631
		mCherry	355681	13969	4968524					mCherry	382967	14032	5373990
	1	GcAMP	267598	66383	17763944	4.42288			1	GcAMP	300151	30437	9135688	1.85084
		mCherry	267598	15009	4016371					mCherry	300151	16445	4935971
	1	GcAMP	242706	27067	6569327	1.54573			1	GcAMP	339884	34256	11643167	1.65535
		mCherry	242706	17511	4249981					mCherry	339884	20694	7033675
	1	GcAMP	288183	50420	14530263	3.06101		MO4	1	GcAMP	388233	86994	33773897	3.71092
		mCherry	288183	16472	4746881					mCherry	388233	23443	9101221
Co5	12	GcAMP	2956987	57375	169656962	0.822583			1	GcAMP	172814	56316	9732160	5.00246
		mCherry	2956987	69750	206249020					mCherry	172814	11258	1945475
	4	GcAMP	1134062	65864	74694445	0.805257			1	GcAMP	171378	55204	9460731	3.82263
		mCherry	1134062	81793	92758539					mCherry	171378	14441	2474927
	4	GcAMP	829124	57335	47538225	0.712303			1	GcAMP	454774	37368	16994179	1.54174
		mCherry	829124	80493	66738775					mCherry	454774	24238	11022760
Co6	10	GcAMP	2962253	33373	98858732	0.553155			5	GcAMP	1468680	39883	58574867	1.16784
		mCherry	2962253	60332	178717971					mCherry	1468680	34151	50156765
	1	GcAMP	405945	38274	15536988	0.975651		MO5	2	GcAMP	337490	71901	24265773	1.66306
		mCherry	405945	39229	15924743					mCherry	337490	43234	14591059
	1	GcAMP	331746	48266	16011868	1.06509			2	GcAMP	371478	60392	22434232	4.34328
		mCherry	331746	45316	15033386					mCherry	371478	13905	5165273
	5	GcAMP	1485435	25786	38303444	0.488352			4	GcAMP	569664	53275	30348732	3.45187
		mCherry	1485435	52802	78434122					mCherry	569664	15434	8791975
Co7	1	GcAMP	449508	22766	10233368	1.0997			2	GcAMP	394935	49870	19695536	1.44078
		mCherry	449508	20702	9305630					mCherry	394935	34613	13670022
	7	GcAMP	2846884	31906	90831735	1.50287			1	GcAMP	105316	60686	6391248	2.27639
		mCherry	2846884	21230	60438961					mCherry	105316	26659	2807630
	1	GcAMP	488762	50993	24923520	1.38192		MO-6	1	GcAMP	584504	33430	19539955	1.34309
		mCherry	488762	36900	18035372					mCherry	584504	24890	14548454
	2	GcAMP	1204433	28343	34137237	1.14871			1	GcAMP	454295	45901	20852576	1.23912
		mCherry	1204433	24674	29717793					mCherry	454295	37043	16828546
	1	GcAMP	275737	38274	10553625	0.94073			1	GcAMP	335096	51087	17119123	1.24451
		mCherry	275737	40686	11218552					mCherry	335096	41050	13755711
	1	GcAMP	446636	30850	13778689	0.656921			3	GcAMP	1261878	41788	52731742	1.31771
		mCherry	446636	46961	20974647					mCherry	1261878	31713	40017702
Co8	1	GcAMP	431796	42480	18342703	1.87122			1	GcAMP	389191	36111	14053947	1.27234
		mCherry	431796	22702	9802530					mCherry	389191	28381	11045738
	1	GcAMP	212547	38721	8229970	1.8342		MO7	1	GcAMP	249408	105332	26270608	12.0479
		mCherry	212547	21110	4486942					mCherry	249408	8743	2180521
	1	GcAMP	281002	25615	7197873	0.980822			1	GcAMP	393499	77584	30529206	8.06755
		mCherry	281002	26116	7338613					mCherry	393499	9617	3784197
	1	GcAMP	424615	49433	20989966	2.30132			2	GcAMP	738648	92165	68077246	9.29416
		mCherry	424615	21480	9120848					mCherry	738648	9916	7324731
	1	GcAMP	217334	35163	7642115	1.82654			2	GcAMP	559611	67513	37781172	5.97087
		mCherry	217334	19251	4183919					mCherry	559611	11307	6327579
Co9	1	GcAMP	308289	53227	16409197	1.93105			2	GcAMP	615620	79868	49168230	6.02971
		mCherry	308289	27564	8497568					mCherry	615620	13246	8154334
	1	GcAMP	306853	69527	21334636	1.60927			3	GcAMP	986620	108920	107462574	5.7809
		mCherry	306853	43204	13257375					mCherry	986620	18841	18589239
	1	GcAMP	286747	60790	17431241	1.90614		MO8	1	GcAMP	472007	86642	40895655	5.29365
		mCherry	286747	31891	9144783					mCherry	472007	16367	7725410
	1	GcAMP	314033	62739	19702238	1.90586			1	GcAMP	387755	67935	26341935	5.04696
		mCherry	314033	32919	10337727					mCherry	387755	13460	5219367
	1	GcAMP	369085	89341	32974453	2.31443			2	GcAMP	544292	70594	38423600	5.5643
		mCherry	369085	38602	14247346					mCherry	544292	12687	6905381
	1	GcAMP	619929	36100	22379659	1.6129			1	GcAMP	683118	67453	46078162	5.84639
		mCherry	619929	22382	13875388					mCherry	683118	11537	7881470
	1	GcAMP	322171	47719	15373748	1.673			1	GcAMP	459561	48061	22087167	5.69758
		mCherry	322171	28523	9189303					mCherry	459561	8435	3876588
	2	GcAMP	956461	57336	54839978	1.76992			1	GcAMP	439934	62793	27624876	5.97628
		mCherry	956461	32395	30984458					mCherry	439934	10507	4622417
	2	GcAMP	683118	36411	24872777	0.815079			2	GcAMP	702745	41396	29091163	3.84304
		mCherry	683118	44671	30515802					mCherry	702745	10772	7569830
Co10	1	GcAMP	280045	27376	7666529	1.92349			1	GcAMP	459561	35677	16395793	5.5153
		mCherry	280045	14232	3985733					mCherry	459561	6469	2972785
	1	GcAMP	482539	21691	10466978	1.78475		MO9	2	GcAMP	630939	46423	29290306	1.90664
		mCherry	482539	12154	5864667					mCherry	630939	24348	15362259
	3	GcAMP	1818138	17273	31403807	1.4105			1	GcAMP	233610	65043	15194711	2.41744
		mCherry	1818138	12246	22264290					mCherry	233610	26906	6285453
	4	GcAMP	1081883	51032	55210498	2.70555			1	GcAMP	213026	48760	10387034	1.95566
		mCherry	1081883	18862	20406419					mCherry	213026	24933	5311279
									3	GcAMP	864549	70064	60573957	2.24482
										mCherry	864549	31212	26983885
									2	GcAMP	628545	41585	26138005	1.63412
										mCherry	628545	25448	15995113
									1	GcAMP	266641	62434	16647594	2.55612
										mCherry	266641	24425	6512840
									1	GcAMP	289619	41167	11922733	1.23358
										mCherry	289619	33372	9665140
									1	GcAMP	453338	65957	29900660	1.81541
										mCherry	453338	36332	16470471
									2	GcAMP	677374	45989	31152006	2.85342
										mCherry	677374	16117	10917444
								MO10	1	GcAMP	352809	73004	25756474	1.68453
										mCherry	352809	43338	15289974
									1	GcAMP	216377	119414	25838333	2.81003
										mCherry	216377	42496	9195048
									1	GcAMP	310682	100781	31310938	3.53456
										mCherry	310682	28513	8858515
									1	GcAMP	396371	87663	34747113	2.68396
										mCherry	396371	32662	12946214
									2	GcAMP	637641	64017	40820019	1.97744
										mCherry	637641	32374	20642902
									1	GcAMP	312597	47888	14969718	1.6885
										mCherry	312597	28361	8865696
									2	GcAMP	455253	69285	31542154	3.00141
										mCherry	455253	23084	10509105
								MO11	1	GcAMP	371957	39232	14592495	1.47746
										mCherry	371957	26553	9876730
									1	GcAMP	236961	49265	11673804	2.34233
										mCherry	236961	21032	4983842
									1	GcAMP	462912	46239	21404528	1.60124
										mCherry	462912	28877	13367478
									4	GcAMP	1328897	67407	89577038	2.33421
										mCherry	1328897	28878	38375729
									1	GcAMP	402595	109853	44226035	3.11525
										mCherry	402595	35263	14196602
									3	GcAMP	1007683	42502	42828683	1.81884
										mCherry	1007683	23368	23547231
								MO12	3	GcAMP	1056033	86826	91691018	6.42767
										mCherry	1056033	13508	14265058
									2	GcAMP	776945	52507	40795126	3.048
										mCherry	776945	17227	13384233
									1	GcAMP	575409	101695	58515986	4.92375
										mCherry	575409	20654	11884437
									1	GcAMP	452859	116944	52959129	6.76051
										mCherry	452859	17298	7833599
									1	GcAMP	344671	74667	25735411	6.29434
										mCherry	344671	11862	4088656
									3	GcAMP	1337992	47006	62894261	3.865
										mCherry	1337992	12162	16272764
									4	GcAMP	1181933	55756	65900077	4.69004
										mCherry	1181933	11888	14051075
									1	GcAMP	387755	69791	27061914	7.88768
										mCherry	387755	8848	3430909

[truncated: 20 more sheets: GcAMP_mCherry ratios_Fig3, GcAMP_transient area_Fig3, Nfd and Cacna CR rescues_Fig5, Rapa_ecto_Fig7, Rapa_pou53.3_Fig7, Rapa_vent1_Fig7, hESC_Ba_Erg_Fig8, hESC_Rapa_Fig8, Sheet1, org situs (total)_SUPFig1, dand5_SUPFig1, pitx2_SUPFig1, ICE_SUPFig2, Ephys hiK_choline_SUPFig3, hESC_SUPFig8e, hESC_SUP Fig8f, hESC_BMP diff_SUPFig8c,d, hESC_H9_Rapa5d, hESC_Rapa6d, Sheet2]
